# Supplementary material for: Purification of functional mouse skeletal muscle mitochondria using percoll density gradient centrifugation
Source: BMC Res Notes. 2023 Sep 30;16:243. doi: 10.1186/s13104-023-06519-4 (PMC10544150; doi:10.1186/s13104-023-06519-4)
Supplement: Supplementary file 5 — Supplementary Material 5 [file 13104_2023_6519_MOESM5_ESM.xlsx]

## Sheet: Sheet1
Additional File 5: Proteomics 2
Data represents mass spectrometry SWATH analyses of peptides of mitochondrial preparations from quadriceps femoris skeletal muscle of 3 independent mice on a C57BL/6J genetic background. Approximately 90% of all proteins have been identified to be localized in mitochondria.	N	Accession #	Name	B6.1	B6.2	B6.3	Mean
	1	sp|P48962|ADT1_MOUSE	ADP/ATP translocase 1 OS=Mus musculus OX=10090 GN=Slc25a4 PE=1 SV=4	1.98904e+09	2.09641e+09	1.73259e+09	1.93935e+09
	2	sp|P56480|ATPB_MOUSE	ATP synthase subunit beta, mitochondrial OS=Mus musculus OX=10090 GN=Atp5f1b PE=1 SV=2	1.59883e+09	1.83923e+09	1.57896e+09	1.67234e+09
	3	sp|Q03265|ATPA_MOUSE	ATP synthase subunit alpha, mitochondrial OS=Mus musculus OX=10090 GN=Atp5f1a PE=1 SV=1	1.66097e+09	1.23814e+09	1.51593e+09	1.47168e+09
	4	[ RT-Cal protein ]	Retention time calibration protein	5.40124e+08	5.90576e+08	5.45658e+08	5.58786e+08
	5	sp|P08249|MDHM_MOUSE	Malate dehydrogenase, mitochondrial OS=Mus musculus OX=10090 GN=Mdh2 PE=1 SV=3	6.5313e+08	4.02037e+08	6.16341e+08	5.57169e+08
	6	sp|Q6P8J7|KCRS_MOUSE	Creatine kinase S-type, mitochondrial OS=Mus musculus OX=10090 GN=Ckmt2 PE=1 SV=1	5.92726e+08	5.55413e+08	4.9391e+08	5.4735e+08
	7	sp|P05202|AATM_MOUSE	Aspartate aminotransferase, mitochondrial OS=Mus musculus OX=10090 GN=Got2 PE=1 SV=1	4.10376e+08	3.65607e+08	4.32131e+08	4.02705e+08
	8	sp|P00405|COX2_MOUSE	Cytochrome c oxidase subunit 2 OS=Mus musculus OX=10090 GN=Mtco2 PE=1 SV=1	4.47428e+08	3.59465e+08	3.37126e+08	3.8134e+08
	9	sp|Q9D051|ODPB_MOUSE	Pyruvate dehydrogenase E1 component subunit beta, mitochondrial OS=Mus musculus OX=10090 GN=Pdhb PE=1 SV=1	3.49203e+08	3.01174e+08	3.3711e+08	3.29162e+08
	10	sp|Q8VEM8|MPCP_MOUSE	Phosphate carrier protein, mitochondrial OS=Mus musculus OX=10090 GN=Slc25a3 PE=1 SV=1	3.47e+08	3.50519e+08	2.87634e+08	3.28384e+08
	11	sp|P56135|ATPK_MOUSE	ATP synthase subunit f, mitochondrial OS=Mus musculus OX=10090 GN=Atp5mf PE=1 SV=3	3.09411e+08	3.16048e+08	2.66888e+08	2.97449e+08
	12	sp|Q9DCW4|ETFB_MOUSE	Electron transfer flavoprotein subunit beta OS=Mus musculus OX=10090 GN=Etfb PE=1 SV=3	2.95934e+08	2.64208e+08	3.14921e+08	2.91688e+08
	13	sp|Q9CZU6|CISY_MOUSE	Citrate synthase, mitochondrial OS=Mus musculus OX=10090 GN=Cs PE=1 SV=1	2.77896e+08	2.69641e+08	2.85836e+08	2.77791e+08
	14	sp|Q8BMF4|ODP2_MOUSE	Dihydrolipoyllysine-residue acetyltransferase component of pyruvate dehydrogenase complex, mitochondrial OS=Mus musculus OX=10090 GN=Dlat PE=1 SV=2	2.7541e+08	2.00582e+08	3.28614e+08	2.68202e+08
	15	sp|Q9Z2I9|SUCB1_MOUSE	Succinate--CoA ligase [ADP-forming] subunit beta, mitochondrial OS=Mus musculus OX=10090 GN=Sucla2 PE=1 SV=2	2.51706e+08	2.06755e+08	3.44809e+08	2.67757e+08
	16	sp|Q9DB77|QCR2_MOUSE	Cytochrome b-c1 complex subunit 2, mitochondrial OS=Mus musculus OX=10090 GN=Uqcrc2 PE=1 SV=1	2.51599e+08	2.76956e+08	2.54844e+08	2.61133e+08
	17	sp|P97807|FUMH_MOUSE	Fumarate hydratase, mitochondrial OS=Mus musculus OX=10090 GN=Fh PE=1 SV=3	2.64438e+08	1.93293e+08	3.01393e+08	2.53041e+08
	18	sp|Q8BMS1|ECHA_MOUSE	Trifunctional enzyme subunit alpha, mitochondrial OS=Mus musculus OX=10090 GN=Hadha PE=1 SV=1	2.42111e+08	2.568e+08	2.57997e+08	2.52303e+08
	19	sp|P35486|ODPA_MOUSE	Pyruvate dehydrogenase E1 component subunit alpha, somatic form, mitochondrial OS=Mus musculus OX=10090 GN=Pdha1 PE=1 SV=1	2.23373e+08	2.15985e+08	2.4672e+08	2.28693e+08
	20	sp|Q9D6R2|IDH3A_MOUSE	Isocitrate dehydrogenase [NAD] subunit alpha, mitochondrial OS=Mus musculus OX=10090 GN=Idh3a PE=1 SV=1	2.12684e+08	2.27712e+08	2.34455e+08	2.2495e+08
	21	sp|Q9DB20|ATPO_MOUSE	ATP synthase subunit O, mitochondrial OS=Mus musculus OX=10090 GN=Atp5po PE=1 SV=1	2.51122e+08	2.00129e+08	2.23098e+08	2.24783e+08
	22	sp|Q9CZ13|QCR1_MOUSE	Cytochrome b-c1 complex subunit 1, mitochondrial OS=Mus musculus OX=10090 GN=Uqcrc1 PE=1 SV=2	2.0535e+08	2.4838e+08	2.15054e+08	2.22928e+08
	23	sp|P20108|PRDX3_MOUSE	Thioredoxin-dependent peroxide reductase, mitochondrial OS=Mus musculus OX=10090 GN=Prdx3 PE=1 SV=1	2.02305e+08	2.34909e+08	2.27496e+08	2.2157e+08
	24	sp|Q99KI0|ACON_MOUSE	Aconitate hydratase, mitochondrial OS=Mus musculus OX=10090 GN=Aco2 PE=1 SV=1	2.28364e+08	1.87106e+08	2.3899e+08	2.18153e+08
	25	sp|Q91VD9|NDUS1_MOUSE	NADH-ubiquinone oxidoreductase 75 kDa subunit, mitochondrial OS=Mus musculus OX=10090 GN=Ndufs1 PE=1 SV=2	2.00564e+08	1.84352e+08	1.94536e+08	1.93151e+08
	26	sp|Q9WUM5|SUCA_MOUSE	Succinate--CoA ligase [ADP/GDP-forming] subunit alpha, mitochondrial OS=Mus musculus OX=10090 GN=Suclg1 PE=1 SV=4	1.70153e+08	2.12753e+08	1.94065e+08	1.92324e+08
	27	sp|Q8BWT1|THIM_MOUSE	3-ketoacyl-CoA thiolase, mitochondrial OS=Mus musculus OX=10090 GN=Acaa2 PE=1 SV=3	1.58609e+08	1.39201e+08	1.80438e+08	1.59416e+08
	28	sp|Q60597|ODO1_MOUSE	2-oxoglutarate dehydrogenase complex component E1 OS=Mus musculus OX=10090 GN=Ogdh PE=1 SV=3	1.47347e+08	1.81818e+08	1.38372e+08	1.55846e+08
	29	sp|Q8BH59|CMC1_MOUSE	Calcium-binding mitochondrial carrier protein Aralar1 OS=Mus musculus OX=10090 GN=Slc25a12 PE=1 SV=1	1.88288e+08	1.22485e+08	1.49862e+08	1.53545e+08
	30	sp|Q99LC3|NDUAA_MOUSE	NADH dehydrogenase [ubiquinone] 1 alpha subcomplex subunit 10, mitochondrial OS=Mus musculus OX=10090 GN=Ndufa10 PE=1 SV=1	1.53015e+08	1.61259e+08	1.42568e+08	1.5228e+08
	31	sp|Q8K2B3|SDHA_MOUSE	Succinate dehydrogenase [ubiquinone] flavoprotein subunit, mitochondrial OS=Mus musculus OX=10090 GN=Sdha PE=1 SV=1	1.33508e+08	1.53964e+08	1.55295e+08	1.47589e+08
	32	sp|P51174|ACADL_MOUSE	Long-chain specific acyl-CoA dehydrogenase, mitochondrial OS=Mus musculus OX=10090 GN=Acadl PE=1 SV=2	1.54256e+08	1.33939e+08	1.53527e+08	1.47241e+08
	33	sp|P70404|IDHG1_MOUSE	Isocitrate dehydrogenase [NAD] subunit gamma 1, mitochondrial OS=Mus musculus OX=10090 GN=Idh3g PE=1 SV=1	1.23464e+08	1.54436e+08	1.38713e+08	1.38871e+08
	34	sp|Q60930|VDAC2_MOUSE	Voltage-dependent anion-selective channel protein 2 OS=Mus musculus OX=10090 GN=Vdac2 PE=1 SV=2	1.30418e+08	1.27004e+08	1.48376e+08	1.35266e+08
	35	sp|Q9DC69|NDUA9_MOUSE	NADH dehydrogenase [ubiquinone] 1 alpha subcomplex subunit 9, mitochondrial OS=Mus musculus OX=10090 GN=Ndufa9 PE=1 SV=2	1.29532e+08	1.55495e+08	1.14971e+08	1.33333e+08
	36	sp|Q9DCT2|NDUS3_MOUSE	NADH dehydrogenase [ubiquinone] iron-sulfur protein 3, mitochondrial OS=Mus musculus OX=10090 GN=Ndufs3 PE=1 SV=2	1.33645e+08	1.15105e+08	1.44358e+08	1.31036e+08
	37	sp|P50544|ACADV_MOUSE	Very long-chain specific acyl-CoA dehydrogenase, mitochondrial OS=Mus musculus OX=10090 GN=Acadvl PE=1 SV=3	1.32968e+08	1.209e+08	1.30499e+08	1.28122e+08
	38	sp|Q9DCX2|ATP5H_MOUSE	ATP synthase subunit d, mitochondrial OS=Mus musculus OX=10090 GN=Atp5pd PE=1 SV=3	1.20851e+08	1.4485e+08	9.84554e+07	1.21385e+08
	39	sp|Q91YT0|NDUV1_MOUSE	NADH dehydrogenase [ubiquinone] flavoprotein 1, mitochondrial OS=Mus musculus OX=10090 GN=Ndufv1 PE=1 SV=1	9.66143e+07	1.4796e+08	1.06407e+08	1.16994e+08
	40	sp|Q8QZT1|THIL_MOUSE	Acetyl-CoA acetyltransferase, mitochondrial OS=Mus musculus OX=10090 GN=Acat1 PE=1 SV=1	1.18867e+08	9.80064e+07	1.33246e+08	1.16707e+08
	41	sp|Q64433|CH10_MOUSE	10 kDa heat shock protein, mitochondrial OS=Mus musculus OX=10090 GN=Hspe1 PE=1 SV=2	1.12104e+08	9.98731e+07	1.18363e+08	1.10113e+08
	42	sp|Q64521|GPDM_MOUSE	Glycerol-3-phosphate dehydrogenase, mitochondrial OS=Mus musculus OX=10090 GN=Gpd2 PE=1 SV=2	9.2537e+07	1.18341e+08	1.12829e+08	1.07902e+08
	43	sp|O08749|DLDH_MOUSE	Dihydrolipoyl dehydrogenase, mitochondrial OS=Mus musculus OX=10090 GN=Dld PE=1 SV=2	7.98666e+07	1.35115e+08	1.04609e+08	1.0653e+08
	44	sp|Q8K3J1|NDUS8_MOUSE	NADH dehydrogenase [ubiquinone] iron-sulfur protein 8, mitochondrial OS=Mus musculus OX=10090 GN=Ndufs8 PE=1 SV=1	1.09723e+08	1.08816e+08	9.83937e+07	1.05644e+08
	45	sp|Q60931|VDAC3_MOUSE	Voltage-dependent anion-selective channel protein 3 OS=Mus musculus OX=10090 GN=Vdac3 PE=1 SV=1	1.18507e+08	9.30093e+07	1.04925e+08	1.0548e+08
	46	sp|P63038|CH60_MOUSE	60 kDa heat shock protein, mitochondrial OS=Mus musculus OX=10090 GN=Hspd1 PE=1 SV=1	1.06395e+08	9.4969e+07	1.12433e+08	1.04599e+08
	47	sp|P54071|IDHP_MOUSE	Isocitrate dehydrogenase [NADP], mitochondrial OS=Mus musculus OX=10090 GN=Idh2 PE=1 SV=3	1.17977e+08	9.16558e+07	9.99353e+07	1.03189e+08
	48	sp|Q8CAQ8|MIC60_MOUSE	MICOS complex subunit Mic60 OS=Mus musculus OX=10090 GN=Immt PE=1 SV=1	9.4547e+07	1.09919e+08	1.04193e+08	1.02886e+08
	49	sp|P19536|COX5B_MOUSE	Cytochrome c oxidase subunit 5B, mitochondrial OS=Mus musculus OX=10090 GN=Cox5b PE=1 SV=1	1.13206e+08	7.70081e+07	1.1569e+08	1.01968e+08
	50	sp|Q9CQH3|NDUB5_MOUSE	NADH dehydrogenase [ubiquinone] 1 beta subcomplex subunit 5, mitochondrial OS=Mus musculus OX=10090 GN=Ndufb5 PE=1 SV=1	9.33055e+07	9.88844e+07	1.0945e+08	1.00547e+08
	51	sp|Q9ERS2|NDUAD_MOUSE	NADH dehydrogenase [ubiquinone] 1 alpha subcomplex subunit 13 OS=Mus musculus OX=10090 GN=Ndufa13 PE=1 SV=3	1.07467e+08	8.82525e+07	1.04762e+08	1.00161e+08
	52	sp|Q9D0M3|CY1_MOUSE	Cytochrome c1, heme protein, mitochondrial OS=Mus musculus OX=10090 GN=Cyc1 PE=1 SV=1	1.16214e+08	9.40873e+07	8.77223e+07	9.93412e+07
	53	sp|P12787|COX5A_MOUSE	Cytochrome c oxidase subunit 5A, mitochondrial OS=Mus musculus OX=10090 GN=Cox5a PE=1 SV=2	9.0583e+07	9.3468e+07	8.31765e+07	8.90758e+07
	54	sp|Q9DCS9|NDUBA_MOUSE	NADH dehydrogenase [ubiquinone] 1 beta subcomplex subunit 10 OS=Mus musculus OX=10090 GN=Ndufb10 PE=1 SV=3	7.50326e+07	9.45345e+07	8.79552e+07	8.58408e+07
	55	sp|Q99LY9|NDUS5_MOUSE	NADH dehydrogenase [ubiquinone] iron-sulfur protein 5 OS=Mus musculus OX=10090 GN=Ndufs5 PE=1 SV=3	7.83695e+07	9.0508e+07	8.41516e+07	8.4343e+07
	56	sp|Q9DCJ5|NDUA8_MOUSE	NADH dehydrogenase [ubiquinone] 1 alpha subcomplex subunit 8 OS=Mus musculus OX=10090 GN=Ndufa8 PE=1 SV=3	8.45854e+07	8.95911e+07	7.66006e+07	8.35924e+07
	57	sp|Q8K1Z0|COQ9_MOUSE	Ubiquinone biosynthesis protein COQ9, mitochondrial OS=Mus musculus OX=10090 GN=Coq9 PE=1 SV=1	8.06697e+07	8.81287e+07	8.19718e+07	8.35901e+07
	58	sp|Q924X2|CPT1B_MOUSE	Carnitine O-palmitoyltransferase 1, muscle isoform OS=Mus musculus OX=10090 GN=Cpt1b PE=1 SV=1	8.4693e+07	8.85933e+07	7.71372e+07	8.34745e+07
	59	sp|P38647|GRP75_MOUSE	Stress-70 protein, mitochondrial OS=Mus musculus OX=10090 GN=Hspa9 PE=1 SV=3	8.09583e+07	6.9399e+07	8.70588e+07	7.91387e+07
	60	sp|Q61425|HCDH_MOUSE	Hydroxyacyl-coenzyme A dehydrogenase, mitochondrial OS=Mus musculus OX=10090 GN=Hadh PE=1 SV=2	7.89063e+07	7.89926e+07	7.69525e+07	7.82838e+07
	61	sp|P67778|PHB1_MOUSE	Prohibitin 1 OS=Mus musculus OX=10090 GN=Phb1 PE=1 SV=1	7.8435e+07	6.69909e+07	8.659e+07	7.73386e+07
	62	sp|Q9D6J5|NDUB8_MOUSE	NADH dehydrogenase [ubiquinone] 1 beta subcomplex subunit 8, mitochondrial OS=Mus musculus OX=10090 GN=Ndufb8 PE=1 SV=1	7.24796e+07	7.50626e+07	8.06741e+07	7.60721e+07
	63	sp|Q07417|ACADS_MOUSE	Short-chain specific acyl-CoA dehydrogenase, mitochondrial OS=Mus musculus OX=10090 GN=Acads PE=1 SV=2	7.83082e+07	6.38194e+07	8.48512e+07	7.56596e+07
	64	sp|Q9CQJ8|NDUB9_MOUSE	NADH dehydrogenase [ubiquinone] 1 beta subcomplex subunit 9 OS=Mus musculus OX=10090 GN=Ndufb9 PE=1 SV=3	6.44956e+07	9.54374e+07	6.2226e+07	7.4053e+07
	65	sp|P99028|QCR6_MOUSE	Cytochrome b-c1 complex subunit 6, mitochondrial OS=Mus musculus OX=10090 GN=Uqcrh PE=1 SV=2	7.47885e+07	7.70163e+07	6.28112e+07	7.15387e+07
	66	sp|P45952|ACADM_MOUSE	Medium-chain specific acyl-CoA dehydrogenase, mitochondrial OS=Mus musculus OX=10090 GN=Acadm PE=1 SV=1	7.82196e+07	5.56599e+07	7.39396e+07	6.9273e+07
	67	sp|Q8BFR5|EFTU_MOUSE	Elongation factor Tu, mitochondrial OS=Mus musculus OX=10090 GN=Tufm PE=1 SV=1	7.15473e+07	5.31081e+07	8.17904e+07	6.88153e+07
	68	sp|P03888|NU1M_MOUSE	NADH-ubiquinone oxidoreductase chain 1 OS=Mus musculus OX=10090 GN=Mtnd1 PE=1 SV=3	5.36976e+07	7.35189e+07	6.70537e+07	6.47567e+07
	69	sp|Q9CQA3|SDHB_MOUSE	Succinate dehydrogenase [ubiquinone] iron-sulfur subunit, mitochondrial OS=Mus musculus OX=10090 GN=Sdhb PE=1 SV=1	5.06546e+07	4.81569e+07	9.27858e+07	6.38658e+07
	70	sp|P47934|CACP_MOUSE	Carnitine O-acetyltransferase OS=Mus musculus OX=10090 GN=Crat PE=1 SV=3	6.39764e+07	5.95422e+07	6.77239e+07	6.37475e+07
	71	sp|Q91WD5|NDUS2_MOUSE	NADH dehydrogenase [ubiquinone] iron-sulfur protein 2, mitochondrial OS=Mus musculus OX=10090 GN=Ndufs2 PE=1 SV=1	5.61874e+07	5.71622e+07	7.36996e+07	6.23498e+07
	72	sp|Q9CXZ1|NDUS4_MOUSE	NADH dehydrogenase [ubiquinone] iron-sulfur protein 4, mitochondrial OS=Mus musculus OX=10090 GN=Ndufs4 PE=1 SV=3	6.59484e+07	6.98997e+07	4.72164e+07	6.10215e+07
	73	sp|Q9D6J6|NDUV2_MOUSE	NADH dehydrogenase [ubiquinone] flavoprotein 2, mitochondrial OS=Mus musculus OX=10090 GN=Ndufv2 PE=1 SV=2	6.26047e+07	5.80995e+07	6.13895e+07	6.06979e+07
	74	sp|Q9DC70|NDUS7_MOUSE	NADH dehydrogenase [ubiquinone] iron-sulfur protein 7, mitochondrial OS=Mus musculus OX=10090 GN=Ndufs7 PE=1 SV=1	6.15513e+07	6.07751e+07	5.72588e+07	5.98618e+07
	75	sp|Q99JY0|ECHB_MOUSE	Trifunctional enzyme subunit beta, mitochondrial OS=Mus musculus OX=10090 GN=Hadhb PE=1 SV=1	5.5955e+07	6.86475e+07	5.38112e+07	5.94712e+07
	76	sp|Q9D172|GAL3A_MOUSE	Glutamine amidotransferase-like class 1 domain-containing protein 3, mitochondrial OS=Mus musculus OX=10090 GN=Gatd3 PE=1 SV=1	5.55873e+07	6.5932e+07	5.36662e+07	5.83952e+07
	77	sp|P41216|ACSL1_MOUSE	Long-chain-fatty-acid--CoA ligase 1 OS=Mus musculus OX=10090 GN=Acsl1 PE=1 SV=2	6.3878e+07	5.06404e+07	6.05224e+07	5.83469e+07
	78	sp|Q9CR68|UCRI_MOUSE	Cytochrome b-c1 complex subunit Rieske, mitochondrial OS=Mus musculus OX=10090 GN=Uqcrfs1 PE=1 SV=1	5.59468e+07	5.91207e+07	5.39659e+07	5.63445e+07
	79	sp|Q9CPQ8|ATP5L_MOUSE	ATP synthase subunit g, mitochondrial OS=Mus musculus OX=10090 GN=Atp5mg PE=1 SV=1	7.22197e+07	2.63063e+07	7.0149e+07	5.6225e+07
	80	sp|Q9CR62|M2OM_MOUSE	Mitochondrial 2-oxoglutarate/malate carrier protein OS=Mus musculus OX=10090 GN=Slc25a11 PE=1 SV=3	5.04278e+07	4.42465e+07	7.17447e+07	5.5473e+07
	81	sp|Q9CQQ7|AT5F1_MOUSE	ATP synthase F(0) complex subunit B1, mitochondrial OS=Mus musculus OX=10090 GN=Atp5pb PE=1 SV=1	5.6946e+07	5.29194e+07	5.07829e+07	5.35494e+07
	82	sp|Q7TMF3|NDUAC_MOUSE	NADH dehydrogenase [ubiquinone] 1 alpha subcomplex subunit 12 OS=Mus musculus OX=10090 GN=Ndufa12 PE=1 SV=2	4.44838e+07	6.81799e+07	4.739e+07	5.33512e+07
	83	sp|P62897|CYC_MOUSE	Cytochrome c, somatic OS=Mus musculus OX=10090 GN=Cycs PE=1 SV=2	4.86722e+07	5.02959e+07	5.92624e+07	5.27435e+07
	84	sp|P99029|PRDX5_MOUSE	Peroxiredoxin-5, mitochondrial OS=Mus musculus OX=10090 GN=Prdx5 PE=1 SV=2	5.35551e+07	4.78582e+07	5.65481e+07	5.26538e+07
	85	sp|O09111|NDUBB_MOUSE	NADH dehydrogenase [ubiquinone] 1 beta subcomplex subunit 11, mitochondrial OS=Mus musculus OX=10090 GN=Ndufb11 PE=1 SV=2	4.79877e+07	4.27467e+07	6.22347e+07	5.09897e+07
	86	sp|O35129|PHB2_MOUSE	Prohibitin-2 OS=Mus musculus OX=10090 GN=Phb2 PE=1 SV=1	4.75583e+07	5.03574e+07	4.77052e+07	4.85403e+07
	87	sp|Q921G7|ETFD_MOUSE	Electron transfer flavoprotein-ubiquinone oxidoreductase, mitochondrial OS=Mus musculus OX=10090 GN=Etfdh PE=1 SV=1	5.07663e+07	4.17333e+07	5.23026e+07	4.82674e+07
	88	sp|Q9CPX8|QCR10_MOUSE	Cytochrome b-c1 complex subunit 10 OS=Mus musculus OX=10090 GN=Uqcr11 PE=1 SV=1	4.6978e+07	4.93138e+07	4.82401e+07	4.81773e+07
	89	sp|Q9CPP6|NDUA5_MOUSE	NADH dehydrogenase [ubiquinone] 1 alpha subcomplex subunit 5 OS=Mus musculus OX=10090 GN=Ndufa5 PE=1 SV=3	4.35006e+07	5.38262e+07	4.42082e+07	4.71784e+07
	90	sp|Q9CR21|ACPM_MOUSE	Acyl carrier protein, mitochondrial OS=Mus musculus OX=10090 GN=Ndufab1 PE=1 SV=1	4.48734e+07	3.69807e+07	5.95824e+07	4.71455e+07
	91	sp|Q8R1I1|QCR9_MOUSE	Cytochrome b-c1 complex subunit 9 OS=Mus musculus OX=10090 GN=Uqcr10 PE=1 SV=1	4.58347e+07	5.24949e+07	4.15071e+07	4.66122e+07
	92	sp|Q9EQ20|MMSA_MOUSE	Methylmalonate-semialdehyde dehydrogenase [acylating], mitochondrial OS=Mus musculus OX=10090 GN=Aldh6a1 PE=1 SV=1	3.03962e+07	5.10809e+07	5.81128e+07	4.653e+07
	93	sp|Q91WS0|CISD1_MOUSE	CDGSH iron-sulfur domain-containing protein 1 OS=Mus musculus OX=10090 GN=Cisd1 PE=1 SV=1	3.35112e+07	5.87299e+07	4.01897e+07	4.41436e+07
	94	sp|Q9D8B4|NDUAB_MOUSE	NADH dehydrogenase [ubiquinone] 1 alpha subcomplex subunit 11 OS=Mus musculus OX=10090 GN=Ndufa11 PE=1 SV=2	4.31594e+07	4.33773e+07	4.52614e+07	4.39327e+07
	95	sp|Q9D0K2|SCOT1_MOUSE	Succinyl-CoA:3-ketoacid coenzyme A transferase 1, mitochondrial OS=Mus musculus OX=10090 GN=Oxct1 PE=1 SV=1	4.76701e+07	3.22222e+07	5.16658e+07	4.38527e+07
	96	sp|Q791V5|MTCH2_MOUSE	Mitochondrial carrier homolog 2 OS=Mus musculus OX=10090 GN=Mtch2 PE=1 SV=1	4.3981e+07	4.72129e+07	3.96965e+07	4.36302e+07
	97	sp|Q9DCZ4|MIC26_MOUSE	MICOS complex subunit Mic26 OS=Mus musculus OX=10090 GN=Apoo PE=1 SV=2	4.0321e+07	4.75544e+07	4.27338e+07	4.35364e+07
	98	sp|Q8BH95|ECHM_MOUSE	Enoyl-CoA hydratase, mitochondrial OS=Mus musculus OX=10090 GN=Echs1 PE=1 SV=1	4.77081e+07	3.39979e+07	4.77619e+07	4.31559e+07
	99	sp|Q9CQ54|NDUC2_MOUSE	NADH dehydrogenase [ubiquinone] 1 subunit C2 OS=Mus musculus OX=10090 GN=Ndufc2 PE=1 SV=1	3.75447e+07	4.77869e+07	3.94026e+07	4.15781e+07
	100	sp|Q9D3D9|ATPD_MOUSE	ATP synthase subunit delta, mitochondrial OS=Mus musculus OX=10090 GN=Atp5f1d PE=1 SV=1	3.85605e+07	3.67004e+07	4.83212e+07	4.1194e+07
	101	sp|Q9Z0X1|AIFM1_MOUSE	Apoptosis-inducing factor 1, mitochondrial OS=Mus musculus OX=10090 GN=Aifm1 PE=1 SV=1	4.00131e+07	3.68661e+07	3.97056e+07	3.88616e+07
	102	sp|Q9D023|MPC2_MOUSE	Mitochondrial pyruvate carrier 2 OS=Mus musculus OX=10090 GN=Mpc2 PE=1 SV=1	4.28308e+07	3.95909e+07	3.24754e+07	3.8299e+07
	103	sp|P52825|CPT2_MOUSE	Carnitine O-palmitoyltransferase 2, mitochondrial OS=Mus musculus OX=10090 GN=Cpt2 PE=1 SV=2	3.67734e+07	3.93287e+07	3.76603e+07	3.79208e+07
	104	sp|P43023|CX6A2_MOUSE	Cytochrome c oxidase subunit 6A2, mitochondrial OS=Mus musculus OX=10090 GN=Cox6a2 PE=1 SV=2	3.39771e+07	3.74776e+07	4.19662e+07	3.7807e+07
	105	sp|Q9D855|QCR7_MOUSE	Cytochrome b-c1 complex subunit 7 OS=Mus musculus OX=10090 GN=Uqcrb PE=1 SV=3	3.50202e+07	4.66703e+07	3.14572e+07	3.77159e+07
	106	sp|P09671|SODM_MOUSE	Superoxide dismutase [Mn], mitochondrial OS=Mus musculus OX=10090 GN=Sod2 PE=1 SV=3	3.70925e+07	3.08887e+07	4.49977e+07	3.76597e+07
	107	sp|P03921|NU5M_MOUSE	NADH-ubiquinone oxidoreductase chain 5 OS=Mus musculus OX=10090 GN=Mtnd5 PE=1 SV=3	3.74937e+07	4.1462e+07	3.2567e+07	3.71742e+07
	108	sp|P42125|ECI1_MOUSE	Enoyl-CoA delta isomerase 1, mitochondrial OS=Mus musculus OX=10090 GN=Eci1 PE=1 SV=2	4.01564e+07	3.01523e+07	4.03174e+07	3.68754e+07
	109	sp|Q9CQ69|QCR8_MOUSE	Cytochrome b-c1 complex subunit 8 OS=Mus musculus OX=10090 GN=Uqcrq PE=1 SV=3	3.22455e+07	4.47193e+07	2.92455e+07	3.54034e+07
	110	sp|Q9CQC7|NDUB4_MOUSE	NADH dehydrogenase [ubiquinone] 1 beta subcomplex subunit 4 OS=Mus musculus OX=10090 GN=Ndufb4 PE=1 SV=3	2.90495e+07	4.40185e+07	3.27504e+07	3.52728e+07
	111	sp|Q9CQ62|DECR_MOUSE	2,4-dienoyl-CoA reductase [(3E)-enoyl-CoA-producing], mitochondrial OS=Mus musculus OX=10090 GN=Decr1 PE=1 SV=1	3.68051e+07	2.84569e+07	4.03892e+07	3.5217e+07
	112	sp|Q99L13|3HIDH_MOUSE	3-hydroxyisobutyrate dehydrogenase, mitochondrial OS=Mus musculus OX=10090 GN=Hibadh PE=1 SV=1	3.40295e+07	3.56885e+07	3.57084e+07	3.51421e+07
	113	sp|Q91VR2|ATPG_MOUSE	ATP synthase subunit gamma, mitochondrial OS=Mus musculus OX=10090 GN=Atp5f1c PE=1 SV=1	2.44204e+07	3.51067e+07	4.35714e+07	3.43662e+07
	114	sp|Q8CGK3|LONM_MOUSE	Lon protease homolog, mitochondrial OS=Mus musculus OX=10090 GN=Lonp1 PE=1 SV=2	3.20945e+07	3.40215e+07	3.09957e+07	3.23706e+07
	115	sp|P19783|COX41_MOUSE	Cytochrome c oxidase subunit 4 isoform 1, mitochondrial OS=Mus musculus OX=10090 GN=Cox4i1 PE=1 SV=2	3.20213e+07	3.59247e+07	2.85815e+07	3.21758e+07
	116	sp|Q8QZS1|HIBCH_MOUSE	3-hydroxyisobutyryl-CoA hydrolase, mitochondrial OS=Mus musculus OX=10090 GN=Hibch PE=1 SV=1	3.20085e+07	3.31841e+07	3.08069e+07	3.19998e+07
	117	sp|Q60936|COQ8A_MOUSE	Atypical kinase COQ8A, mitochondrial OS=Mus musculus OX=10090 GN=Coq8a PE=1 SV=2	3.2992e+07	3.18504e+07	3.04226e+07	3.1755e+07
	118	sp|Q9CZB0|C560_MOUSE	Succinate dehydrogenase cytochrome b560 subunit, mitochondrial OS=Mus musculus OX=10090 GN=Sdhc PE=1 SV=1	3.65569e+07	2.64521e+07	3.01787e+07	3.10626e+07
	119	sp|Q9D2G2|ODO2_MOUSE	Dihydrolipoyllysine-residue succinyltransferase component of 2-oxoglutarate dehydrogenase complex, mitochondrial OS=Mus musculus OX=10090 GN=Dlst PE=1 SV=1	2.69157e+07	3.03203e+07	3.08664e+07	2.93674e+07
	120	sp|Q7TSQ8|PDPR_MOUSE	Pyruvate dehydrogenase phosphatase regulatory subunit, mitochondrial OS=Mus musculus OX=10090 GN=Pdpr PE=1 SV=1	3.14721e+07	2.6385e+07	2.99508e+07	2.92693e+07
	121	sp|Q9JHI5|IVD_MOUSE	Isovaleryl-CoA dehydrogenase, mitochondrial OS=Mus musculus OX=10090 GN=Ivd PE=1 SV=1	2.64034e+07	2.67627e+07	3.43404e+07	2.91688e+07
	122	sp|P53395|ODB2_MOUSE	Lipoamide acyltransferase component of branched-chain alpha-keto acid dehydrogenase complex, mitochondrial OS=Mus musculus OX=10090 GN=Dbt PE=1 SV=2	2.22473e+07	3.08721e+07	3.06562e+07	2.79252e+07
	123	sp|Q3UV70|PDP1_MOUSE	[Pyruvate dehydrogenase [acetyl-transferring]]-phosphatase 1, mitochondrial OS=Mus musculus OX=10090 GN=Pdp1 PE=1 SV=1	2.78307e+07	2.8539e+07	2.56654e+07	2.7345e+07
	124	sp|Q9Z1P6|NDUA7_MOUSE	NADH dehydrogenase [ubiquinone] 1 alpha subcomplex subunit 7 OS=Mus musculus OX=10090 GN=Ndufa7 PE=1 SV=3	3.42123e+07	4.21197e+06	4.14919e+07	2.66387e+07
	125	sp|O35658|C1QBP_MOUSE	Complement component 1 Q subcomponent-binding protein, mitochondrial OS=Mus musculus OX=10090 GN=C1qbp PE=1 SV=1	2.38629e+07	2.98522e+07	2.52261e+07	2.63137e+07
	126	sp|Q9JK42|PDK2_MOUSE	[Pyruvate dehydrogenase (acetyl-transferring)] kinase isozyme 2, mitochondrial OS=Mus musculus OX=10090 GN=Pdk2 PE=1 SV=2	2.6602e+07	2.4333e+07	2.68191e+07	2.5918e+07
	127	sp|Q6PB66|LPPRC_MOUSE	Leucine-rich PPR motif-containing protein, mitochondrial OS=Mus musculus OX=10090 GN=Lrpprc PE=1 SV=2	2.69727e+07	2.72803e+07	2.26798e+07	2.56443e+07
	128	sp|Q8R4N0|CLYBL_MOUSE	Citramalyl-CoA lyase, mitochondrial OS=Mus musculus OX=10090 GN=Clybl PE=1 SV=2	2.64527e+07	2.18658e+07	2.82879e+07	2.55355e+07
	129	sp|Q99MN9|PCCB_MOUSE	Propionyl-CoA carboxylase beta chain, mitochondrial OS=Mus musculus OX=10090 GN=Pccb PE=1 SV=2	2.56074e+07	2.63598e+07	2.30163e+07	2.49945e+07
	130	sp|O55126|NIPS2_MOUSE	Protein NipSnap homolog 2 OS=Mus musculus OX=10090 GN=Nipsnap2 PE=1 SV=1	2.43969e+07	2.76806e+07	2.18146e+07	2.46307e+07
	131	sp|Q8BGH2|SAM50_MOUSE	Sorting and assembly machinery component 50 homolog OS=Mus musculus OX=10090 GN=Samm50 PE=1 SV=1	2.62183e+07	2.52997e+07	2.20647e+07	2.45276e+07
	132	sp|P26443|DHE3_MOUSE	Glutamate dehydrogenase 1, mitochondrial OS=Mus musculus OX=10090 GN=Glud1 PE=1 SV=1	2.01054e+07	2.19275e+07	3.1486e+07	2.45063e+07
	133	sp|Q05920|PYC_MOUSE	Pyruvate carboxylase, mitochondrial OS=Mus musculus OX=10090 GN=Pc PE=1 SV=1	2.04288e+07	2.99478e+07	2.25635e+07	2.43134e+07
	134	sp|P32848|PRVA_MOUSE	Parvalbumin alpha OS=Mus musculus OX=10090 GN=Pvalb PE=1 SV=3	2.79457e+07	1.87643e+07	2.57577e+07	2.41559e+07
	135	sp|O35855|BCAT2_MOUSE	Branched-chain-amino-acid aminotransferase, mitochondrial OS=Mus musculus OX=10090 GN=Bcat2 PE=1 SV=2	2.37724e+07	2.33002e+07	2.44922e+07	2.38549e+07
	136	sp|Q99LC5|ETFA_MOUSE	Electron transfer flavoprotein subunit alpha, mitochondrial OS=Mus musculus OX=10090 GN=Etfa PE=1 SV=2	2.53399e+07	1.72447e+07	2.87329e+07	2.37725e+07
	137	sp|P29758|OAT_MOUSE	Ornithine aminotransferase, mitochondrial OS=Mus musculus OX=10090 GN=Oat PE=1 SV=1	2.33139e+07	2.64349e+07	2.10405e+07	2.35965e+07
	138	sp|Q8R1S0|COQ6_MOUSE	Ubiquinone biosynthesis monooxygenase COQ6, mitochondrial OS=Mus musculus OX=10090 GN=Coq6 PE=1 SV=3	2.1299e+07	2.17125e+07	2.39608e+07	2.23241e+07
	139	sp|Q9CQZ6|NDUB3_MOUSE	NADH dehydrogenase [ubiquinone] 1 beta subcomplex subunit 3 OS=Mus musculus OX=10090 GN=Ndufb3 PE=1 SV=1	2.14819e+07	1.6882e+07	2.8374e+07	2.2246e+07
	140	sp|Q8CHT0|AL4A1_MOUSE	Delta-1-pyrroline-5-carboxylate dehydrogenase, mitochondrial OS=Mus musculus OX=10090 GN=Aldh4a1 PE=1 SV=3	1.77256e+07	2.14045e+07	2.47214e+07	2.12838e+07
	141	sp|Q9CPQ1|COX6C_MOUSE	Cytochrome c oxidase subunit 6C OS=Mus musculus OX=10090 GN=Cox6c PE=1 SV=3	1.86294e+07	1.68994e+07	2.80495e+07	2.11927e+07
	142	sp|Q922B1|MACD1_MOUSE	ADP-ribose glycohydrolase MACROD1 OS=Mus musculus OX=10090 GN=Macrod1 PE=1 SV=2	2.08868e+07	2.10348e+07	2.08996e+07	2.09404e+07
	143	sp|Q8R164|BPHL_MOUSE	Valacyclovir hydrolase OS=Mus musculus OX=10090 GN=Bphl PE=1 SV=1	1.99952e+07	2.25228e+07	1.97871e+07	2.07684e+07
	144	sp|P47738|ALDH2_MOUSE	Aldehyde dehydrogenase, mitochondrial OS=Mus musculus OX=10090 GN=Aldh2 PE=1 SV=1	2.27547e+07	1.49314e+07	2.44027e+07	2.06962e+07
	145	sp|Q8BKZ9|ODPX_MOUSE	Pyruvate dehydrogenase protein X component, mitochondrial OS=Mus musculus OX=10090 GN=Pdhx PE=1 SV=1	2.09805e+07	1.68493e+07	2.23195e+07	2.00498e+07
	146	sp|Q99J99|THTM_MOUSE	3-mercaptopyruvate sulfurtransferase OS=Mus musculus OX=10090 GN=Mpst PE=1 SV=4	1.88558e+07	2.08798e+07	1.99951e+07	1.99102e+07
	147	sp|O08756|HCD2_MOUSE	3-hydroxyacyl-CoA dehydrogenase type-2 OS=Mus musculus OX=10090 GN=Hsd17b10 PE=1 SV=4	2.22254e+07	1.56458e+07	2.14806e+07	1.97839e+07
	148	sp|Q9Z2I0|LETM1_MOUSE	Mitochondrial proton/calcium exchanger protein OS=Mus musculus OX=10090 GN=Letm1 PE=1 SV=1	1.99058e+07	1.71694e+07	1.84579e+07	1.85111e+07
	149	sp|Q9JLZ3|AUHM_MOUSE	Methylglutaconyl-CoA hydratase, mitochondrial OS=Mus musculus OX=10090 GN=Auh PE=1 SV=1	1.99542e+07	1.34407e+07	2.16867e+07	1.83605e+07
	150	sp|Q06185|ATP5I_MOUSE	ATP synthase subunit e, mitochondrial OS=Mus musculus OX=10090 GN=Atp5me PE=1 SV=2	4.04989e+07	4.65615e+06	9.37995e+06	1.81783e+07
	151	sp|Q9QYR9|ACOT2_MOUSE	Acyl-coenzyme A thioesterase 2, mitochondrial OS=Mus musculus OX=10090 GN=Acot2 PE=1 SV=2	2.09728e+07	1.47783e+07	1.86192e+07	1.81234e+07
	152	sp|Q9CPU4|MGST3_MOUSE	Microsomal glutathione S-transferase 3 OS=Mus musculus OX=10090 GN=Mgst3 PE=1 SV=1	1.7115e+07	2.40281e+07	1.14566e+07	1.75332e+07
	153	sp|Q9DB73|NB5R1_MOUSE	NADH-cytochrome b5 reductase 1 OS=Mus musculus OX=10090 GN=Cyb5r1 PE=1 SV=1	1.64544e+07	1.7042e+07	1.88251e+07	1.74405e+07
	154	sp|Q9D6U8|F162A_MOUSE	Protein FAM162A OS=Mus musculus OX=10090 GN=Fam162a PE=1 SV=1	1.77465e+07	2.07839e+07	1.36698e+07	1.74001e+07
	155	sp|Q60932|VDAC1_MOUSE	Voltage-dependent anion-selective channel protein 1 OS=Mus musculus OX=10090 GN=Vdac1 PE=1 SV=3	1.66705e+07	1.8378e+07	1.62219e+07	1.70901e+07
	156	sp|O08600|NUCG_MOUSE	Endonuclease G, mitochondrial OS=Mus musculus OX=10090 GN=Endog PE=1 SV=1	1.72481e+07	1.52282e+07	1.68517e+07	1.64427e+07
	157	sp|P03911|NU4M_MOUSE	NADH-ubiquinone oxidoreductase chain 4 OS=Mus musculus OX=10090 GN=Mtnd4 PE=1 SV=1	1.62442e+07	1.83548e+07	1.4613e+07	1.6404e+07
	158	sp|O70571|PDK4_MOUSE	[Pyruvate dehydrogenase (acetyl-transferring)] kinase isozyme 4, mitochondrial OS=Mus musculus OX=10090 GN=Pdk4 PE=1 SV=1	2.73615e+07	9.72972e+06	1.02899e+07	1.57937e+07
	159	sp|Q80XN0|BDH_MOUSE	D-beta-hydroxybutyrate dehydrogenase, mitochondrial OS=Mus musculus OX=10090 GN=Bdh1 PE=1 SV=2	1.76879e+07	1.61379e+07	1.29939e+07	1.56066e+07
	160	sp|P97478|COQ7_MOUSE	5-demethoxyubiquinone hydroxylase, mitochondrial OS=Mus musculus OX=10090 GN=Coq7 PE=1 SV=3	1.46562e+07	1.59802e+07	1.61055e+07	1.55806e+07
	161	sp|P22315|HEMH_MOUSE	Ferrochelatase, mitochondrial OS=Mus musculus OX=10090 GN=Fech PE=1 SV=3	1.43172e+07	1.63833e+07	1.59787e+07	1.55597e+07
	162	sp|Q91ZA3|PCCA_MOUSE	Propionyl-CoA carboxylase alpha chain, mitochondrial OS=Mus musculus OX=10090 GN=Pcca PE=1 SV=2	1.71039e+07	1.49672e+07	1.43984e+07	1.54899e+07
	163	sp|Q8K370|ACD10_MOUSE	Acyl-CoA dehydrogenase family member 10 OS=Mus musculus OX=10090 GN=Acad10 PE=1 SV=1	1.43676e+07	1.69747e+07	1.44876e+07	1.52766e+07
	164	sp|Q9CQ91|NDUA3_MOUSE	NADH dehydrogenase [ubiquinone] 1 alpha subcomplex subunit 3 OS=Mus musculus OX=10090 GN=Ndufa3 PE=1 SV=1	1.52401e+07	1.67376e+07	1.37027e+07	1.52268e+07
	165	sp|Q9D7B6|ACAD8_MOUSE	Isobutyryl-CoA dehydrogenase, mitochondrial OS=Mus musculus OX=10090 GN=Acad8 PE=1 SV=2	1.81542e+07	1.04704e+07	1.68673e+07	1.5164e+07
	166	sp|Q8JZN5|ACAD9_MOUSE	Complex I assembly factor ACAD9, mitochondrial OS=Mus musculus OX=10090 GN=Acad9 PE=1 SV=2	1.39916e+07	1.37925e+07	1.68888e+07	1.4891e+07
	167	sp|Q9DCV4|RMD1_MOUSE	Regulator of microtubule dynamics protein 1 OS=Mus musculus OX=10090 GN=Rmdn1 PE=1 SV=2	1.54092e+07	1.36569e+07	1.51125e+07	1.47262e+07
	168	sp|Q9CQZ5|NDUA6_MOUSE	NADH dehydrogenase [ubiquinone] 1 alpha subcomplex subunit 6 OS=Mus musculus OX=10090 GN=Ndufa6 PE=1 SV=1	1.2796e+07	1.89535e+07	1.1825e+07	1.45248e+07
	169	sp|Q9CQN1|TRAP1_MOUSE	Heat shock protein 75 kDa, mitochondrial OS=Mus musculus OX=10090 GN=Trap1 PE=1 SV=1	1.3862e+07	1.44741e+07	1.46521e+07	1.43294e+07
	170	sp|Q9DB60|PXL2B_MOUSE	Prostamide/prostaglandin F synthase OS=Mus musculus OX=10090 GN=Prxl2b PE=1 SV=1	1.35429e+07	1.40831e+07	1.52688e+07	1.42982e+07
	171	sp|P52196|THTR_MOUSE	Thiosulfate sulfurtransferase OS=Mus musculus OX=10090 GN=Tst PE=1 SV=3	1.47546e+07	1.40315e+07	1.3971e+07	1.42524e+07
	172	sp|P60603|ROMO1_MOUSE	Reactive oxygen species modulator 1 OS=Mus musculus OX=10090 GN=Romo1 PE=2 SV=1	1.45041e+07	1.16823e+07	1.63743e+07	1.41869e+07
	173	sp|Q3UIU2|NDUB6_MOUSE	NADH dehydrogenase [ubiquinone] 1 beta subcomplex subunit 6 OS=Mus musculus OX=10090 GN=Ndufb6 PE=1 SV=3	1.51051e+07	1.1595e+07	1.49503e+07	1.38835e+07
	174	sp|Q9Z2Z6|MCAT_MOUSE	Mitochondrial carnitine/acylcarnitine carrier protein OS=Mus musculus OX=10090 GN=Slc25a20 PE=1 SV=1	1.42719e+07	1.30632e+07	1.40896e+07	1.38082e+07
	175	sp|Q78IK4|MIC27_MOUSE	MICOS complex subunit Mic27 OS=Mus musculus OX=10090 GN=Apool PE=1 SV=1	1.50992e+07	1.31605e+07	1.29758e+07	1.37452e+07
	176	sp|Q8K0D5|EFGM_MOUSE	Elongation factor G, mitochondrial OS=Mus musculus OX=10090 GN=Gfm1 PE=1 SV=1	1.40243e+07	1.45062e+07	1.25266e+07	1.36857e+07
	177	sp|O35857|TIM44_MOUSE	Mitochondrial import inner membrane translocase subunit TIM44 OS=Mus musculus OX=10090 GN=Timm44 PE=1 SV=2	1.35939e+07	1.36953e+07	1.33906e+07	1.35599e+07
	178	sp|Q9DC61|MPPA_MOUSE	Mitochondrial-processing peptidase subunit alpha OS=Mus musculus OX=10090 GN=Pmpca PE=1 SV=1	1.30931e+07	1.38035e+07	1.3671e+07	1.35225e+07
	179	sp|Q9CQX8|KGD4_MOUSE	Alpha-ketoglutarate dehydrogenase component 4 OS=Mus musculus OX=10090 GN=Mrps36 PE=1 SV=1	1.35489e+07	1.50733e+07	1.1881e+07	1.35011e+07
	180	sp|Q99LB2|DHRS4_MOUSE	Dehydrogenase/reductase SDR family member 4 OS=Mus musculus OX=10090 GN=Dhrs4 PE=1 SV=3	1.19527e+07	1.3015e+07	1.54415e+07	1.34698e+07
	181	sp|O35459|ECH1_MOUSE	Delta(3,5)-Delta(2,4)-dienoyl-CoA isomerase, mitochondrial OS=Mus musculus OX=10090 GN=Ech1 PE=1 SV=1	1.26046e+07	1.3477e+07	1.29245e+07	1.30021e+07
	182	sp|Q9CR61|NDUB7_MOUSE	NADH dehydrogenase [ubiquinone] 1 beta subcomplex subunit 7 OS=Mus musculus OX=10090 GN=Ndufb7 PE=1 SV=3	1.30225e+07	1.15669e+07	1.43916e+07	1.29937e+07
	183	sp|Q9CXI0|COQ5_MOUSE	2-methoxy-6-polyprenyl-1,4-benzoquinol methylase, mitochondrial OS=Mus musculus OX=10090 GN=Coq5 PE=1 SV=2	1.22645e+07	1.32067e+07	1.28064e+07	1.27592e+07
	184	sp|P48772|COX8B_MOUSE	Cytochrome c oxidase subunit 8B, mitochondrial OS=Mus musculus OX=10090 GN=Cox8b PE=1 SV=1	1.27453e+07	1.36976e+07	1.13847e+07	1.26092e+07
	185	sp|Q9R112|SQOR_MOUSE	Sulfide:quinone oxidoreductase, mitochondrial OS=Mus musculus OX=10090 GN=Sqor PE=1 SV=3	1.1293e+07	1.35348e+07	1.22533e+07	1.23604e+07
	186	sp|P03893|NU2M_MOUSE	NADH-ubiquinone oxidoreductase chain 2 OS=Mus musculus OX=10090 GN=mt-Nd2 PE=1 SV=2	1.22967e+07	1.2559e+07	1.21135e+07	1.23231e+07
	187	sp|Q9DBL1|ACDSB_MOUSE	Short/branched chain specific acyl-CoA dehydrogenase, mitochondrial OS=Mus musculus OX=10090 GN=Acadsb PE=1 SV=1	1.17299e+07	1.0968e+07	1.38667e+07	1.21882e+07
	188	sp|Q9Z2I8|SUCB2_MOUSE	Succinate--CoA ligase [GDP-forming] subunit beta, mitochondrial OS=Mus musculus OX=10090 GN=Suclg2 PE=1 SV=3	1.4648e+07	9.98687e+06	1.18483e+07	1.2161e+07
	189	sp|Q9CRB8|MTFP1_MOUSE	Mitochondrial fission process protein 1 OS=Mus musculus OX=10090 GN=Mtfp1 PE=1 SV=1	1.27182e+07	1.15694e+07	1.2075e+07	1.21209e+07
	190	sp|P62075|TIM13_MOUSE	Mitochondrial import inner membrane translocase subunit Tim13 OS=Mus musculus OX=10090 GN=Timm13 PE=1 SV=1	1.33806e+07	9.49238e+06	1.31247e+07	1.19992e+07
	191	sp|Q8BGT5|ALAT2_MOUSE	Alanine aminotransferase 2 OS=Mus musculus OX=10090 GN=Gpt2 PE=1 SV=1	1.19592e+07	1.12848e+07	1.23076e+07	1.18505e+07
	192	sp|Q8JZQ2|AFG32_MOUSE	AFG3-like protein 2 OS=Mus musculus OX=10090 GN=Afg3l2 PE=1 SV=1	1.18576e+07	1.06995e+07	1.27147e+07	1.17573e+07
	193	sp|P56501|UCP3_MOUSE	Mitochondrial uncoupling protein 3 OS=Mus musculus OX=10090 GN=Ucp3 PE=1 SV=1	1.32124e+07	1.21065e+07	9.91092e+06	1.17433e+07
	194	sp|Q91YP0|L2HDH_MOUSE	L-2-hydroxyglutarate dehydrogenase, mitochondrial OS=Mus musculus OX=10090 GN=L2hgdh PE=1 SV=1	1.2736e+07	1.20708e+07	9.93617e+06	1.1581e+07
	195	sp|Q9CPY7|AMPL_MOUSE	Cytosol aminopeptidase OS=Mus musculus OX=10090 GN=Lap3 PE=1 SV=3	1.17436e+07	1.208e+07	1.07017e+07	1.15084e+07
	196	sp|P52503|NDUS6_MOUSE	NADH dehydrogenase [ubiquinone] iron-sulfur protein 6, mitochondrial OS=Mus musculus OX=10090 GN=Ndufs6 PE=1 SV=2	8.2483e+06	7.66358e+06	1.8419e+07	1.14436e+07
	197	sp|P03930|ATP8_MOUSE	ATP synthase protein 8 OS=Mus musculus OX=10090 GN=Mtatp8 PE=1 SV=1	1.18757e+07	7.54724e+06	1.41622e+07	1.11951e+07
	198	sp|Q922Q1|MARC2_MOUSE	Mitochondrial amidoxime reducing component 2 OS=Mus musculus OX=10090 GN=Mtarc2 PE=1 SV=1	1.02323e+07	1.16461e+07	1.17062e+07	1.11949e+07
	199	sp|Q99M87|DNJA3_MOUSE	DnaJ homolog subfamily A member 3, mitochondrial OS=Mus musculus OX=10090 GN=Dnaja3 PE=1 SV=1	1.10927e+07	1.12964e+07	1.09629e+07	1.11173e+07
	200	sp|P48771|CX7A2_MOUSE	Cytochrome c oxidase subunit 7A2, mitochondrial OS=Mus musculus OX=10090 GN=Cox7a2 PE=1 SV=2	1.00344e+07	8.99633e+06	1.38935e+07	1.09748e+07
	201	sp|Q8BMF3|MAON_MOUSE	NADP-dependent malic enzyme, mitochondrial OS=Mus musculus OX=10090 GN=Me3 PE=1 SV=2	1.01849e+07	1.08895e+07	1.1554e+07	1.08761e+07
	202	sp|Q8K4F5|ABHDB_MOUSE	Protein ABHD11 OS=Mus musculus OX=10090 GN=Abhd11 PE=1 SV=1	9.90366e+06	1.36431e+07	9.0634e+06	1.087e+07
	203	sp|P00397|COX1_MOUSE	Cytochrome c oxidase subunit 1 OS=Mus musculus OX=10090 GN=Mtco1 PE=1 SV=2	1.0564e+07	1.16838e+07	1.01118e+07	1.07865e+07
	204	sp|Q8BMS4|COQ3_MOUSE	Ubiquinone biosynthesis O-methyltransferase, mitochondrial OS=Mus musculus OX=10090 GN=Coq3 PE=1 SV=1	1.06395e+07	9.72586e+06	1.17539e+07	1.07064e+07
	205	sp|Q8BK08|TMM11_MOUSE	Transmembrane protein 11, mitochondrial OS=Mus musculus OX=10090 GN=Tmem11 PE=1 SV=1	1.03439e+07	1.06977e+07	1.06741e+07	1.05719e+07
	206	sp|Q8BIJ6|SYIM_MOUSE	Isoleucine--tRNA ligase, mitochondrial OS=Mus musculus OX=10090 GN=Iars2 PE=1 SV=1	1.08751e+07	1.04439e+07	1.01656e+07	1.04949e+07
	207	sp|Q91WK1|SPRY4_MOUSE	SPRY domain-containing protein 4 OS=Mus musculus OX=10090 GN=Spryd4 PE=1 SV=1	1.03629e+07	1.01105e+07	1.0272e+07	1.02485e+07
	208	sp|P58281|OPA1_MOUSE	Dynamin-like 120 kDa protein, mitochondrial OS=Mus musculus OX=10090 GN=Opa1 PE=1 SV=1	1.12915e+07	9.17684e+06	1.01683e+07	1.02122e+07
	209	sp|Q3ULD5|MCCB_MOUSE	Methylcrotonoyl-CoA carboxylase beta chain, mitochondrial OS=Mus musculus OX=10090 GN=Mccc2 PE=1 SV=1	1.08546e+07	9.30709e+06	1.01997e+07	1.01205e+07
	210	sp|Q99MR8|MCCA_MOUSE	Methylcrotonoyl-CoA carboxylase subunit alpha, mitochondrial OS=Mus musculus OX=10090 GN=Mccc1 PE=1 SV=2	1.04719e+07	9.66067e+06	1.00411e+07	1.00579e+07
	211	sp|Q8CC88|VWA8_MOUSE	von Willebrand factor A domain-containing protein 8 OS=Mus musculus OX=10090 GN=Vwa8 PE=1 SV=2	1.01859e+07	8.9198e+06	1.07813e+07	9.96235e+06
	212	sp|Q8VED5|K2C79_MOUSE	Keratin, type II cytoskeletal 79 OS=Mus musculus OX=10090 GN=Krt79 PE=1 SV=2	1.29647e+07	5.70708e+06	1.11811e+07	9.95095e+06
	213	sp|Q9WTP6|KAD2_MOUSE	Adenylate kinase 2, mitochondrial OS=Mus musculus OX=10090 GN=Ak2 PE=1 SV=5	9.82688e+06	9.93955e+06	9.97424e+06	9.91356e+06
	214	sp|Q9R0X4|ACOT9_MOUSE	Acyl-coenzyme A thioesterase 9, mitochondrial OS=Mus musculus OX=10090 GN=Acot9 PE=1 SV=1	9.60163e+06	1.02459e+07	9.77464e+06	9.87405e+06
	215	sp|P63030|MPC1_MOUSE	Mitochondrial pyruvate carrier 1 OS=Mus musculus OX=10090 GN=Mpc1 PE=1 SV=1	8.85751e+06	9.16723e+06	9.42166e+06	9.1488e+06
	216	sp|Q9CQ92|FIS1_MOUSE	Mitochondrial fission 1 protein OS=Mus musculus OX=10090 GN=Fis1 PE=1 SV=1	9.28696e+06	1.0187e+07	7.91277e+06	9.1289e+06
	217	sp|Q8R0F8|FAHD1_MOUSE	Acylpyruvase FAHD1, mitochondrial OS=Mus musculus OX=10090 GN=Fahd1 PE=1 SV=2	9.61501e+06	8.80695e+06	8.40816e+06	8.94337e+06
	218	sp|Q925I1|ATAD3_MOUSE	ATPase family AAA domain-containing protein 3 OS=Mus musculus OX=10090 GN=Atad3 PE=1 SV=1	9.0974e+06	8.37062e+06	9.35119e+06	8.93974e+06
	219	sp|Q9CRB9|MIC19_MOUSE	MICOS complex subunit Mic19 OS=Mus musculus OX=10090 GN=Chchd3 PE=1 SV=1	7.80409e+06	1.10652e+07	7.73297e+06	8.86741e+06
	220	sp|Q6P3A8|ODBB_MOUSE	2-oxoisovalerate dehydrogenase subunit beta, mitochondrial OS=Mus musculus OX=10090 GN=Bckdhb PE=1 SV=2	9.99138e+06	6.56738e+06	9.8408e+06	8.79985e+06
	221	sp|Q9CQN6|TM14C_MOUSE	Transmembrane protein 14C OS=Mus musculus OX=10090 GN=Tmem14c PE=1 SV=1	9.71074e+06	6.23119e+06	9.80425e+06	8.58206e+06
	222	sp|Q9CWU6|UQCC1_MOUSE	Ubiquinol-cytochrome-c reductase complex assembly factor 1 OS=Mus musculus OX=10090 GN=Uqcc1 PE=1 SV=1	8.62948e+06	8.37713e+06	8.59304e+06	8.53322e+06
	223	sp|Q91VT4|CBR4_MOUSE	3-oxoacyl-[acyl-carrier-protein] reductase OS=Mus musculus OX=10090 GN=Cbr4 PE=1 SV=2	8.3402e+06	8.90271e+06	8.11391e+06	8.45227e+06
	224	sp|P0DN34|NDUB1_MOUSE	NADH dehydrogenase [ubiquinone] 1 beta subcomplex subunit 1 OS=Mus musculus OX=10090 GN=Ndufb1 PE=1 SV=1	7.77124e+06	9.1428e+06	8.23582e+06	8.38329e+06
	225	sp|P02535|K1C10_MOUSE	Keratin, type I cytoskeletal 10 OS=Mus musculus OX=10090 GN=Krt10 PE=1 SV=3	1.12652e+07	4.76617e+06	9.01143e+06	8.3476e+06
	226	sp|Q5U458|DJC11_MOUSE	DnaJ homolog subfamily C member 11 OS=Mus musculus OX=10090 GN=Dnajc11 PE=1 SV=2	7.79838e+06	7.59606e+06	9.50616e+06	8.3002e+06
	227	sp|Q9DCM2|GSTK1_MOUSE	Glutathione S-transferase kappa 1 OS=Mus musculus OX=10090 GN=Gstk1 PE=1 SV=3	9.41056e+06	7.66245e+06	7.75088e+06	8.27463e+06
	228	sp|P50171|DHB8_MOUSE	(3R)-3-hydroxyacyl-CoA dehydrogenase OS=Mus musculus OX=10090 GN=Hsd17b8 PE=1 SV=2	8.6955e+06	7.2304e+06	8.75419e+06	8.2267e+06
	229	sp|Q9DCM0|ETHE1_MOUSE	Persulfide dioxygenase ETHE1, mitochondrial OS=Mus musculus OX=10090 GN=Ethe1 PE=1 SV=2	7.85643e+06	8.71281e+06	7.46172e+06	8.01032e+06
	230	sp|Q9D5T0|ATAD1_MOUSE	Outer mitochondrial transmembrane helix translocase OS=Mus musculus OX=10090 GN=Atad1 PE=1 SV=1	8.53449e+06	6.67374e+06	8.0611e+06	7.75644e+06
	231	sp|Q9WTP7|KAD3_MOUSE	GTP:AMP phosphotransferase AK3, mitochondrial OS=Mus musculus OX=10090 GN=Ak3 PE=1 SV=3	8.01057e+06	6.36984e+06	8.44478e+06	7.6084e+06
	232	sp|Q3UHB1|NT5D3_MOUSE	5'-nucleotidase domain-containing protein 3 OS=Mus musculus OX=10090 GN=Nt5dc3 PE=1 SV=1	7.08667e+06	7.93676e+06	7.67837e+06	7.56727e+06
	233	sp|Q8BWM0|PGES2_MOUSE	Prostaglandin E synthase 2 OS=Mus musculus OX=10090 GN=Ptges2 PE=1 SV=3	7.52398e+06	7.8041e+06	7.26971e+06	7.5326e+06
	234	sp|Q3TC72|FAHD2_MOUSE	Fumarylacetoacetate hydrolase domain-containing protein 2A OS=Mus musculus OX=10090 GN=Fahd2 PE=1 SV=1	7.99672e+06	6.64832e+06	7.61993e+06	7.42165e+06
	235	sp|Q8BGC4|PTGR3_MOUSE	Prostaglandin reductase-3 OS=Mus musculus OX=10090 GN=Ptgr3 PE=1 SV=1	7.1261e+06	7.6988e+06	7.4037e+06	7.40953e+06
	236	sp|Q91VM9|IPYR2_MOUSE	Inorganic pyrophosphatase 2, mitochondrial OS=Mus musculus OX=10090 GN=Ppa2 PE=1 SV=1	6.69386e+06	7.45406e+06	8.0537e+06	7.40054e+06
	237	sp|Q9CQ75|NDUA2_MOUSE	NADH dehydrogenase [ubiquinone] 1 alpha subcomplex subunit 2 OS=Mus musculus OX=10090 GN=Ndufa2 PE=1 SV=3	5.2836e+06	9.18792e+06	7.28529e+06	7.25227e+06
	238	sp|Q8K0Z7|TACO1_MOUSE	Translational activator of cytochrome c oxidase 1 OS=Mus musculus OX=10090 GN=Taco1 PE=1 SV=1	7.24957e+06	6.15235e+06	8.26677e+06	7.2229e+06
	239	sp|Q924D0|RT4I1_MOUSE	Reticulon-4-interacting protein 1, mitochondrial OS=Mus musculus OX=10090 GN=Rtn4ip1 PE=1 SV=2	6.86979e+06	8.16986e+06	6.5923e+06	7.21065e+06
	240	sp|Q9CZ42|NNRD_MOUSE	ATP-dependent (S)-NAD(P)H-hydrate dehydratase OS=Mus musculus OX=10090 GN=Naxd PE=1 SV=1	6.99141e+06	6.92836e+06	7.60494e+06	7.1749e+06
	241	sp|Q9WVL0|MAAI_MOUSE	Maleylacetoacetate isomerase OS=Mus musculus OX=10090 GN=Gstz1 PE=1 SV=1	7.34195e+06	6.62463e+06	7.16182e+06	7.0428e+06
	242	sp|Q4VAE3|TMM65_MOUSE	Transmembrane protein 65 OS=Mus musculus OX=10090 GN=Tmem65 PE=1 SV=1	8.80733e+06	4.85068e+06	7.43728e+06	7.03176e+06
	243	sp|P50136|ODBA_MOUSE	2-oxoisovalerate dehydrogenase subunit alpha, mitochondrial OS=Mus musculus OX=10090 GN=Bckdha PE=1 SV=1	7.84485e+06	5.88664e+06	7.34458e+06	7.02536e+06
	244	sp|P38060|HMGCL_MOUSE	Hydroxymethylglutaryl-CoA lyase, mitochondrial OS=Mus musculus OX=10090 GN=Hmgcl PE=1 SV=2	6.60909e+06	6.17602e+06	7.34204e+06	6.70905e+06
	245	sp|Q9DCB8|ISCA2_MOUSE	Iron-sulfur cluster assembly 2 homolog, mitochondrial OS=Mus musculus OX=10090 GN=Isca2 PE=1 SV=2	6.90392e+06	5.58633e+06	7.51241e+06	6.66756e+06
	246	sp|D3Z7P3|GLSK_MOUSE	Glutaminase kidney isoform, mitochondrial OS=Mus musculus OX=10090 GN=Gls PE=1 SV=1	6.63322e+06	7.23647e+06	6.06141e+06	6.6437e+06
	247	sp|Q9CXT8|MPPB_MOUSE	Mitochondrial-processing peptidase subunit beta OS=Mus musculus OX=10090 GN=Pmpcb PE=1 SV=1	5.85741e+06	5.78342e+06	7.89294e+06	6.51126e+06
	248	sp|Q5M8N4|D39U1_MOUSE	Epimerase family protein SDR39U1 OS=Mus musculus OX=10090 GN=Sdr39u1 PE=1 SV=2	9.98166e+06	5.53741e+06	3.17311e+06	6.23073e+06
	249	sp|P08074|CBR2_MOUSE	Carbonyl reductase [NADPH] 2 OS=Mus musculus OX=10090 GN=Cbr2 PE=1 SV=1	7.46071e+06	5.18406e+06	5.72803e+06	6.12427e+06
	250	sp|Q91V61|SFXN3_MOUSE	Sideroflexin-3 OS=Mus musculus OX=10090 GN=Sfxn3 PE=1 SV=1	5.95698e+06	4.94659e+06	7.21641e+06	6.04e+06
	251	sp|Q8VD26|TM143_MOUSE	Transmembrane protein 143 OS=Mus musculus OX=10090 GN=Tmem143 PE=1 SV=1	5.81017e+06	6.18991e+06	6.06082e+06	6.0203e+06
	252	sp|O88441|MTX2_MOUSE	Metaxin-2 OS=Mus musculus OX=10090 GN=Mtx2 PE=1 SV=1	6.04484e+06	6.54457e+06	5.46503e+06	6.01815e+06
	253	sp|Q9D880|TIM50_MOUSE	Mitochondrial import inner membrane translocase subunit TIM50 OS=Mus musculus OX=10090 GN=Timm50 PE=1 SV=1	6.46541e+06	5.35113e+06	6.22617e+06	6.01424e+06
	254	sp|Q2TPA8|HSDL2_MOUSE	Hydroxysteroid dehydrogenase-like protein 2 OS=Mus musculus OX=10090 GN=Hsdl2 PE=1 SV=1	6.2677e+06	5.55875e+06	6.15029e+06	5.99225e+06
	255	sp|P97450|ATP5J_MOUSE	ATP synthase-coupling factor 6, mitochondrial OS=Mus musculus OX=10090 GN=Atp5pf PE=1 SV=1	8.08544e+06	4.40006e+06	5.24251e+06	5.90934e+06
	256	sp|Q3TTY5|K22E_MOUSE	Keratin, type II cytoskeletal 2 epidermal OS=Mus musculus OX=10090 GN=Krt2 PE=1 SV=1	7.25444e+06	3.24115e+06	7.11868e+06	5.87142e+06
	257	sp|P97823|LYPA1_MOUSE	Acyl-protein thioesterase 1 OS=Mus musculus OX=10090 GN=Lypla1 PE=1 SV=1	5.9623e+06	5.35289e+06	6.09506e+06	5.80341e+06
	258	sp|Q9CYR0|SSBP_MOUSE	Single-stranded DNA-binding protein, mitochondrial OS=Mus musculus OX=10090 GN=Ssbp1 PE=1 SV=1	5.54634e+06	5.08587e+06	6.74465e+06	5.79228e+06
	259	sp|Q8BK30|NDUV3_MOUSE	NADH dehydrogenase [ubiquinone] flavoprotein 3, mitochondrial OS=Mus musculus OX=10090 GN=Ndufv3 PE=1 SV=1	5.18638e+06	4.72591e+06	7.22007e+06	5.71079e+06
	260	sp|Q9EP89|LACTB_MOUSE	Serine beta-lactamase-like protein LACTB, mitochondrial OS=Mus musculus OX=10090 GN=Lactb PE=1 SV=1	5.59126e+06	5.55479e+06	5.8988e+06	5.68162e+06
	261	sp|Q9DCS3|MECR_MOUSE	Enoyl-[acyl-carrier-protein] reductase, mitochondrial OS=Mus musculus OX=10090 GN=Mecr PE=1 SV=2	5.93767e+06	6.21298e+06	4.82744e+06	5.65936e+06
	262	sp|Q505D7|OPA3_MOUSE	Optic atrophy 3 protein homolog OS=Mus musculus OX=10090 GN=Opa3 PE=1 SV=1	6.1114e+06	6.12799e+06	4.65017e+06	5.62985e+06
	263	sp|Q9Z1J3|NFS1_MOUSE	Cysteine desulfurase, mitochondrial OS=Mus musculus OX=10090 GN=Nfs1 PE=1 SV=3	5.20108e+06	5.84409e+06	5.77997e+06	5.60838e+06
	264	sp|Q8BFP9|PDK1_MOUSE	[Pyruvate dehydrogenase (acetyl-transferring)] kinase isozyme 1, mitochondrial OS=Mus musculus OX=10090 GN=Pdk1 PE=1 SV=2	5.8104e+06	5.71355e+06	4.96589e+06	5.49661e+06
	265	sp|Q8R2Q4|RRF2M_MOUSE	Ribosome-releasing factor 2, mitochondrial OS=Mus musculus OX=10090 GN=Gfm2 PE=1 SV=2	5.53953e+06	5.688e+06	5.14798e+06	5.4585e+06
	266	sp|Q71RI9|KAT3_MOUSE	Kynurenine--oxoglutarate transaminase 3 OS=Mus musculus OX=10090 GN=Kyat3 PE=1 SV=1	6.85692e+06	4.49187e+06	5.01514e+06	5.45464e+06
	267	sp|Q9CQR4|ACO13_MOUSE	Acyl-coenzyme A thioesterase 13 OS=Mus musculus OX=10090 GN=Acot13 PE=1 SV=1	5.0984e+06	6.40953e+06	4.74216e+06	5.4167e+06
	268	sp|P40630|TFAM_MOUSE	Transcription factor A, mitochondrial OS=Mus musculus OX=10090 GN=Tfam PE=1 SV=2	4.93308e+06	5.65844e+06	5.53985e+06	5.37713e+06
	269	sp|O70250|PGAM2_MOUSE	Phosphoglycerate mutase 2 OS=Mus musculus OX=10090 GN=Pgam2 PE=1 SV=3	5.35181e+06	5.23917e+06	5.10516e+06	5.23204e+06
	270	sp|P85094|ISC2A_MOUSE	Isochorismatase domain-containing protein 2A OS=Mus musculus OX=10090 GN=Isoc2a PE=1 SV=1	5.24269e+06	5.20072e+06	5.19065e+06	5.21135e+06
	271	sp|Q9D8Y1|T126A_MOUSE	Transmembrane protein 126A OS=Mus musculus OX=10090 GN=Tmem126a PE=1 SV=1	4.87326e+06	4.87743e+06	5.79822e+06	5.18297e+06
	272	sp|Q8BK72|RT27_MOUSE	28S ribosomal protein S27, mitochondrial OS=Mus musculus OX=10090 GN=Mrps27 PE=1 SV=2	6.26358e+06	5.3325e+06	3.8739e+06	5.15666e+06
	273	sp|Q9D6K8|FUND2_MOUSE	FUN14 domain-containing protein 2 OS=Mus musculus OX=10090 GN=Fundc2 PE=1 SV=1	5.32164e+06	5.06758e+06	5.04283e+06	5.14402e+06
	274	sp|P21550|ENOB_MOUSE	Beta-enolase OS=Mus musculus OX=10090 GN=Eno3 PE=1 SV=3	4.56796e+06	5.95627e+06	4.89949e+06	5.14124e+06
	275	sp|Q9D0L4|ADCK1_MOUSE	AarF domain-containing protein kinase 1 OS=Mus musculus OX=10090 GN=Adck1 PE=1 SV=1	5.1618e+06	5.56124e+06	4.65931e+06	5.12745e+06
	276	sp|Q8R429|AT2A1_MOUSE	Sarcoplasmic/endoplasmic reticulum calcium ATPase 1 OS=Mus musculus OX=10090 GN=Atp2a1 PE=1 SV=1	4.84351e+06	5.22711e+06	5.14424e+06	5.07162e+06
	277	sp|Q8BWF0|SSDH_MOUSE	Succinate-semialdehyde dehydrogenase, mitochondrial OS=Mus musculus OX=10090 GN=Aldh5a1 PE=1 SV=1	5.31178e+06	4.72276e+06	5.16564e+06	5.06672e+06
	278	sp|Q9D1H6|NDUF4_MOUSE	NADH dehydrogenase [ubiquinone] 1 alpha subcomplex assembly factor 4 OS=Mus musculus OX=10090 GN=Ndufaf4 PE=1 SV=1	4.79145e+06	5.42304e+06	4.81752e+06	5.01067e+06
	279	sp|Q9QZ23|NFU1_MOUSE	NFU1 iron-sulfur cluster scaffold homolog, mitochondrial OS=Mus musculus OX=10090 GN=Nfu1 PE=1 SV=2	5.08921e+06	4.92232e+06	4.89615e+06	4.96923e+06
	280	sp|Q9JHW2|NIT2_MOUSE	Omega-amidase NIT2 OS=Mus musculus OX=10090 GN=Nit2 PE=1 SV=1	5.28938e+06	4.90744e+06	4.68018e+06	4.959e+06
	281	sp|Q60759|GCDH_MOUSE	Glutaryl-CoA dehydrogenase, mitochondrial OS=Mus musculus OX=10090 GN=Gcdh PE=1 SV=2	4.96374e+06	5.12981e+06	4.77639e+06	4.95665e+06
	282	sp|Q3TL44|NLRX1_MOUSE	NLR family member X1 OS=Mus musculus OX=10090 GN=Nlrx1 PE=1 SV=1	6.4971e+06	4.35616e+06	3.96962e+06	4.94096e+06
	283	sp|Q8R404|MIC13_MOUSE	MICOS complex subunit MIC13 OS=Mus musculus OX=10090 GN=Micos13 PE=1 SV=1	4.36513e+06	3.26029e+06	7.1586e+06	4.928e+06
	284	sp|Q8BW75|AOFB_MOUSE	Amine oxidase [flavin-containing] B OS=Mus musculus OX=10090 GN=Maob PE=1 SV=4	5.1184e+06	4.61862e+06	4.71641e+06	4.81781e+06
	285	sp|Q9D8W7|OCAD2_MOUSE	OCIA domain-containing protein 2 OS=Mus musculus OX=10090 GN=Ociad2 PE=1 SV=1	4.89192e+06	5.11731e+06	4.38863e+06	4.79928e+06
	286	sp|Q91WK5|GCSH_MOUSE	Glycine cleavage system H protein, mitochondrial OS=Mus musculus OX=10090 GN=Gcsh PE=1 SV=2	4.94304e+06	4.63146e+06	4.82054e+06	4.79835e+06
	287	sp|Q8R086|SUOX_MOUSE	Sulfite oxidase, mitochondrial OS=Mus musculus OX=10090 GN=Suox PE=1 SV=2	5.16022e+06	4.32571e+06	4.78879e+06	4.75824e+06
	288	sp|Q8VE22|RT23_MOUSE	28S ribosomal protein S23, mitochondrial OS=Mus musculus OX=10090 GN=Mrps23 PE=1 SV=1	4.92633e+06	4.67373e+06	4.57191e+06	4.72399e+06
	289	sp|Q8BGY7|F210A_MOUSE	Protein FAM210A OS=Mus musculus OX=10090 GN=Fam210a PE=1 SV=1	4.59794e+06	4.89391e+06	4.44851e+06	4.64679e+06
	290	sp|Q9QZH6|ECSIT_MOUSE	Evolutionarily conserved signaling intermediate in Toll pathway, mitochondrial OS=Mus musculus OX=10090 GN=Ecsit PE=1 SV=2	4.71101e+06	4.1771e+06	5.02351e+06	4.63721e+06
	291	sp|Q7TNS2|MIC10_MOUSE	MICOS complex subunit Mic10 OS=Mus musculus OX=10090 GN=Micos10 PE=1 SV=1	4.19661e+06	5.86747e+06	3.74057e+06	4.60155e+06
	292	sp|Q9WUR2|ECI2_MOUSE	Enoyl-CoA delta isomerase 2 OS=Mus musculus OX=10090 GN=Eci2 PE=1 SV=2	4.52941e+06	4.58643e+06	4.68703e+06	4.60096e+06
	293	sp|Q9CZR8|EFTS_MOUSE	Elongation factor Ts, mitochondrial OS=Mus musculus OX=10090 GN=Tsfm PE=1 SV=1	4.83268e+06	4.03957e+06	4.88593e+06	4.58606e+06
	294	sp|P56379|ATP68_MOUSE	ATP synthase subunit ATP5MJ, mitochondrial OS=Mus musculus OX=10090 GN=Atp5mj PE=1 SV=1	5.11128e+06	4.07742e+06	4.56168e+06	4.58346e+06
	295	sp|Q9CZN7|GLYM_MOUSE	Serine hydroxymethyltransferase, mitochondrial OS=Mus musculus OX=10090 GN=Shmt2 PE=1 SV=1	4.41912e+06	4.30025e+06	4.97667e+06	4.56535e+06
	296	sp|Q9DBG1|CP27A_MOUSE	Sterol 26-hydroxylase, mitochondrial OS=Mus musculus OX=10090 GN=Cyp27a1 PE=1 SV=1	4.33056e+06	4.44928e+06	4.87387e+06	4.55124e+06
	297	sp|Q9CQF0|RM11_MOUSE	39S ribosomal protein L11, mitochondrial OS=Mus musculus OX=10090 GN=Mrpl11 PE=1 SV=1	4.74785e+06	3.86004e+06	5.03875e+06	4.54888e+06
	298	sp|P02088|HBB1_MOUSE	Hemoglobin subunit beta-1 OS=Mus musculus OX=10090 GN=Hbb-b1 PE=1 SV=2	3.54735e+06	5.94365e+06	4.126e+06	4.539e+06
	299	sp|P47802|MTX1_MOUSE	Metaxin-1 OS=Mus musculus OX=10090 GN=Mtx1 PE=1 SV=1	5.02641e+06	4.00546e+06	4.57492e+06	4.5356e+06
	300	sp|Q8R0N6|HOT_MOUSE	Hydroxyacid-oxoacid transhydrogenase, mitochondrial OS=Mus musculus OX=10090 GN=Adhfe1 PE=1 SV=2	4.64906e+06	3.51712e+06	5.20412e+06	4.45677e+06
	301	sp|P36552|HEM6_MOUSE	Oxygen-dependent coproporphyrinogen-III oxidase, mitochondrial OS=Mus musculus OX=10090 GN=Cpox PE=1 SV=2	4.28734e+06	4.75107e+06	4.29377e+06	4.44406e+06
	302	sp|Q3UMR5|MCU_MOUSE	Calcium uniporter protein, mitochondrial OS=Mus musculus OX=10090 GN=Mcu PE=1 SV=2	3.9204e+06	4.73119e+06	4.64214e+06	4.43124e+06
	303	sp|Q8K411|PREP_MOUSE	Presequence protease, mitochondrial OS=Mus musculus OX=10090 GN=Pitrm1 PE=1 SV=1	4.04246e+06	4.89797e+06	4.1858e+06	4.37541e+06
	304	sp|Q8BH86|GLUCM_MOUSE	D-glutamate cyclase, mitochondrial OS=Mus musculus OX=10090 GN=Dglucy PE=1 SV=1	4.78393e+06	4.22408e+06	4.10394e+06	4.37065e+06
	305	sp|Q9DCU6|RM04_MOUSE	39S ribosomal protein L4, mitochondrial OS=Mus musculus OX=10090 GN=Mrpl4 PE=1 SV=1	4.08242e+06	4.76383e+06	4.18524e+06	4.34383e+06
	306	sp|Q9DB15|RM12_MOUSE	39S ribosomal protein L12, mitochondrial OS=Mus musculus OX=10090 GN=Mrpl12 PE=1 SV=2	4.44405e+06	3.09235e+06	5.44041e+06	4.32561e+06
	307	sp|Q9D7N3|RT09_MOUSE	28S ribosomal protein S9, mitochondrial OS=Mus musculus OX=10090 GN=Mrps9 PE=1 SV=3	4.61392e+06	4.66386e+06	3.69506e+06	4.32428e+06
	308	sp|Q8VCL2|SCO2_MOUSE	Protein SCO2 homolog, mitochondrial OS=Mus musculus OX=10090 GN=Sco2 PE=1 SV=1	579442	1.17268e+07	572254	4.29283e+06
	309	sp|Q9ER88|RT29_MOUSE	28S ribosomal protein S29, mitochondrial OS=Mus musculus OX=10090 GN=Dap3 PE=1 SV=1	4.44961e+06	4.3914e+06	3.84375e+06	4.22826e+06
	310	sp|Q9CXJ4|MITOS_MOUSE	Mitochondrial potassium channel ATP-binding subunit OS=Mus musculus OX=10090 GN=Abcb8 PE=1 SV=1	4.21978e+06	4.0761e+06	4.29779e+06	4.19789e+06
	311	sp|P16332|MUTA_MOUSE	Methylmalonyl-CoA mutase, mitochondrial OS=Mus musculus OX=10090 GN=Mmut PE=1 SV=2	4.34037e+06	3.95386e+06	4.28954e+06	4.19459e+06
	312	sp|P52480|KPYM_MOUSE	Pyruvate kinase PKM OS=Mus musculus OX=10090 GN=Pkm PE=1 SV=4	4.18471e+06	4.17168e+06	4.07968e+06	4.14536e+06
	313	sp|Q99JR6|NMNA3_MOUSE	Nicotinamide/nicotinic acid mononucleotide adenylyltransferase 3 OS=Mus musculus OX=10090 GN=Nmnat3 PE=1 SV=1	4.42439e+06	3.71191e+06	4.2945e+06	4.1436e+06
	314	sp|Q99LP6|GRPE1_MOUSE	GrpE protein homolog 1, mitochondrial OS=Mus musculus OX=10090 GN=Grpel1 PE=1 SV=1	3.71364e+06	3.53387e+06	5.12718e+06	4.1249e+06
	315	sp|P23506|PIMT_MOUSE	Protein-L-isoaspartate(D-aspartate) O-methyltransferase OS=Mus musculus OX=10090 GN=Pcmt1 PE=1 SV=3	3.87146e+06	4.28477e+06	4.04483e+06	4.06702e+06
	316	sp|O70325|GPX4_MOUSE	Phospholipid hydroperoxide glutathione peroxidase OS=Mus musculus OX=10090 GN=Gpx4 PE=1 SV=4	4.13996e+06	4.51212e+06	3.50901e+06	4.0537e+06
	317	sp|Q8K4Z3|NNRE_MOUSE	NAD(P)H-hydrate epimerase OS=Mus musculus OX=10090 GN=Naxe PE=1 SV=1	4.44451e+06	3.64818e+06	4.00961e+06	4.0341e+06
	318	sp|Q91YM4|FAKD4_MOUSE	FAST kinase domain-containing protein 4 OS=Mus musculus OX=10090 GN=Tbrg4 PE=1 SV=1	4.14316e+06	4.42379e+06	3.49095e+06	4.0193e+06
	319	sp|Q9D6S7|RRFM_MOUSE	Ribosome-recycling factor, mitochondrial OS=Mus musculus OX=10090 GN=Mrrf PE=1 SV=1	4.1394e+06	3.71329e+06	4.14021e+06	3.99763e+06
	320	sp|A6H611|MIPEP_MOUSE	Mitochondrial intermediate peptidase OS=Mus musculus OX=10090 GN=Mipep PE=1 SV=1	3.82415e+06	3.04311e+06	4.88028e+06	3.91585e+06
	321	sp|Q99NB1|ACS2L_MOUSE	Acetyl-coenzyme A synthetase 2-like, mitochondrial OS=Mus musculus OX=10090 GN=Acss1 PE=1 SV=1	4.55473e+06	3.86619e+06	3.29856e+06	3.90649e+06
	322	sp|Q8BX10|PGAM5_MOUSE	Serine/threonine-protein phosphatase PGAM5, mitochondrial OS=Mus musculus OX=10090 GN=Pgam5 PE=1 SV=1	4.12039e+06	3.47791e+06	3.98967e+06	3.86265e+06
	323	sp|Q9CZP5|BCS1_MOUSE	Mitochondrial chaperone BCS1 OS=Mus musculus OX=10090 GN=Bcs1l PE=1 SV=1	3.98454e+06	3.97145e+06	3.57973e+06	3.84524e+06
	324	sp|O09174|AMACR_MOUSE	Alpha-methylacyl-CoA racemase OS=Mus musculus OX=10090 GN=Amacr PE=1 SV=4	4.93844e+06	4.78107e+06	1.75173e+06	3.82375e+06
	325	sp|Q6NXH9|K2C73_MOUSE	Keratin, type II cytoskeletal 73 OS=Mus musculus OX=10090 GN=Krt73 PE=1 SV=1	4.01261e+06	3.95058e+06	3.46976e+06	3.81098e+06
	326	sp|Q9D1N9|RM21_MOUSE	39S ribosomal protein L21, mitochondrial OS=Mus musculus OX=10090 GN=Mrpl21 PE=1 SV=1	4.16422e+06	3.15416e+06	4.11386e+06	3.81075e+06
	327	sp|Q9CRA7|ATP5S_MOUSE	ATP synthase subunit s, mitochondrial OS=Mus musculus OX=10090 GN=Dmac2l PE=1 SV=1	3.90801e+06	3.94083e+06	3.575e+06	3.80795e+06
	328	sp|Q6NVE9|PPTC7_MOUSE	Protein phosphatase PTC7 homolog OS=Mus musculus OX=10090 GN=Pptc7 PE=1 SV=1	3.93706e+06	3.95992e+06	3.4599e+06	3.78563e+06
	329	sp|A2APY7|NDUF5_MOUSE	Arginine-hydroxylase NDUFAF5, mitochondrial OS=Mus musculus OX=10090 GN=Ndufaf5 PE=1 SV=1	3.55067e+06	3.80678e+06	3.92491e+06	3.76078e+06
	330	sp|Q99KK9|SYHM_MOUSE	Histidine--tRNA ligase, mitochondrial OS=Mus musculus OX=10090 GN=Hars2 PE=1 SV=1	3.74542e+06	3.46534e+06	3.93648e+06	3.71575e+06
	331	sp|Q9JKL4|NDUF3_MOUSE	NADH dehydrogenase [ubiquinone] 1 alpha subcomplex assembly factor 3 OS=Mus musculus OX=10090 GN=Ndufaf3 PE=1 SV=1	2.99218e+06	3.89898e+06	4.0939e+06	3.66169e+06
	332	sp|Q14C51|PTCD3_MOUSE	Pentatricopeptide repeat domain-containing protein 3, mitochondrial OS=Mus musculus OX=10090 GN=Ptcd3 PE=1 SV=2	4.13134e+06	3.71949e+06	3.04838e+06	3.63307e+06
	333	sp|Q8R127|SCPDL_MOUSE	Saccharopine dehydrogenase-like oxidoreductase OS=Mus musculus OX=10090 GN=Sccpdh PE=1 SV=1	3.33922e+06	3.77831e+06	3.71009e+06	3.60921e+06
	334	sp|Q9JKF7|RM39_MOUSE	39S ribosomal protein L39, mitochondrial OS=Mus musculus OX=10090 GN=Mrpl39 PE=1 SV=4	4.34039e+06	2.77137e+06	3.65819e+06	3.58998e+06
	335	sp|Q9DCN2|NB5R3_MOUSE	NADH-cytochrome b5 reductase 3 OS=Mus musculus OX=10090 GN=Cyb5r3 PE=1 SV=3	1.64605e+06	5.67223e+06	3.42518e+06	3.58115e+06
	336	sp|Q9D1L0|CHCH2_MOUSE	Coiled-coil-helix-coiled-coil-helix domain-containing protein 2 OS=Mus musculus OX=10090 GN=Chchd2 PE=2 SV=1	2.90698e+06	3.22981e+06	4.52996e+06	3.55558e+06
	337	sp|Q8K2Y7|RM47_MOUSE	39S ribosomal protein L47, mitochondrial OS=Mus musculus OX=10090 GN=Mrpl47 PE=1 SV=2	2.37507e+06	3.67102e+06	4.55273e+06	3.53294e+06
	338	sp|Q811I0|ATPF1_MOUSE	ATP synthase mitochondrial F1 complex assembly factor 1 OS=Mus musculus OX=10090 GN=Atpaf1 PE=1 SV=1	3.78061e+06	3.44886e+06	3.24686e+06	3.49211e+06
	339	sp|Q99LX0|PARK7_MOUSE	Parkinson disease protein 7 homolog OS=Mus musculus OX=10090 GN=Park7 PE=1 SV=1	4.15294e+06	2.75308e+06	3.531e+06	3.47901e+06
	340	sp|Q61102|ABCB7_MOUSE	Iron-sulfur clusters transporter ABCB7, mitochondrial OS=Mus musculus OX=10090 GN=Abcb7 PE=1 SV=3	3.08245e+06	3.84028e+06	3.46414e+06	3.46229e+06
	341	sp|Q91Z53|GRHPR_MOUSE	Glyoxylate reductase/hydroxypyruvate reductase OS=Mus musculus OX=10090 GN=Grhpr PE=1 SV=1	3.20623e+06	2.88374e+06	4.28736e+06	3.45911e+06
	342	sp|Q8BHE8|MAIP1_MOUSE	m-AAA protease-interacting protein 1, mitochondrial OS=Mus musculus OX=10090 GN=Maip1 PE=1 SV=1	3.39671e+06	3.45814e+06	3.38667e+06	3.41384e+06
	343	sp|Q8BP40|PPA6_MOUSE	Lysophosphatidic acid phosphatase type 6 OS=Mus musculus OX=10090 GN=Acp6 PE=1 SV=1	3.48277e+06	3.32831e+06	3.37887e+06	3.39665e+06
	344	sp|Q9D1P0|RM13_MOUSE	39S ribosomal protein L13, mitochondrial OS=Mus musculus OX=10090 GN=Mrpl13 PE=1 SV=1	3.58978e+06	3.29964e+06	3.28745e+06	3.39229e+06
	345	sp|Q8CAK1|CAF17_MOUSE	Putative transferase CAF17 homolog, mitochondrial OS=Mus musculus OX=10090 GN=Iba57 PE=1 SV=1	2.38452e+06	3.12042e+06	4.62829e+06	3.37774e+06
	346	sp|Q9CPV4|GLOD4_MOUSE	Glyoxalase domain-containing protein 4 OS=Mus musculus OX=10090 GN=Glod4 PE=1 SV=1	3.73951e+06	3.18843e+06	3.19666e+06	3.37487e+06
	347	sp|Q8VDC0|SYLM_MOUSE	Probable leucine--tRNA ligase, mitochondrial OS=Mus musculus OX=10090 GN=Lars2 PE=1 SV=1	3.62274e+06	2.9916e+06	3.488e+06	3.36745e+06
	348	sp|Q9EQI8|RM46_MOUSE	39S ribosomal protein L46, mitochondrial OS=Mus musculus OX=10090 GN=Mrpl46 PE=1 SV=1	3.30174e+06	3.23963e+06	3.43983e+06	3.32707e+06
	349	sp|Q9D338|RM19_MOUSE	39S ribosomal protein L19, mitochondrial OS=Mus musculus OX=10090 GN=Mrpl19 PE=1 SV=1	3.43579e+06	3.19251e+06	3.11257e+06	3.24696e+06
	350	sp|Q5SSK3|TEFM_MOUSE	Transcription elongation factor, mitochondrial OS=Mus musculus OX=10090 GN=Tefm PE=1 SV=1	3.26274e+06	3.30457e+06	3.15244e+06	3.23991e+06
	351	sp|Q9CY73|RM44_MOUSE	39S ribosomal protein L44, mitochondrial OS=Mus musculus OX=10090 GN=Mrpl44 PE=1 SV=3	3.35757e+06	2.86461e+06	3.49063e+06	3.23761e+06
	352	sp|Q3UV17|K22O_MOUSE	Keratin, type II cytoskeletal 2 oral OS=Mus musculus OX=10090 GN=Krt76 PE=1 SV=1	3.63446e+06	1.68966e+06	4.38494e+06	3.23635e+06
	353	sp|Q9WUR9|KAD4_MOUSE	Adenylate kinase 4, mitochondrial OS=Mus musculus OX=10090 GN=Ak4 PE=1 SV=1	3.22215e+06	2.93757e+06	3.52653e+06	3.22875e+06
	354	sp|Q9CRD0|OCAD1_MOUSE	OCIA domain-containing protein 1 OS=Mus musculus OX=10090 GN=Ociad1 PE=1 SV=1	2.42071e+06	3.74144e+06	3.50604e+06	3.22273e+06
	355	sp|Q3V384|AFG1L_MOUSE	AFG1-like ATPase OS=Mus musculus OX=10090 GN=Afg1l PE=1 SV=1	4.02491e+06	3.13458e+06	2.325e+06	3.16149e+06
	356	sp|Q80YD1|SUV3_MOUSE	ATP-dependent RNA helicase SUPV3L1, mitochondrial OS=Mus musculus OX=10090 GN=Supv3l1 PE=1 SV=1	3.16453e+06	2.94041e+06	3.3502e+06	3.15172e+06
	357	sp|Q9CQX2|CYB5B_MOUSE	Cytochrome b5 type B OS=Mus musculus OX=10090 GN=Cyb5b PE=1 SV=1	2.74752e+06	3.38428e+06	3.31697e+06	3.14959e+06
	358	sp|O55028|BCKD_MOUSE	[3-methyl-2-oxobutanoate dehydrogenase [lipoamide]] kinase, mitochondrial OS=Mus musculus OX=10090 GN=Bckdk PE=1 SV=1	2.84145e+06	3.74373e+06	2.74315e+06	3.10944e+06
	359	sp|Q8CI78|RMND1_MOUSE	Required for meiotic nuclear division protein 1 homolog OS=Mus musculus OX=10090 GN=Rmnd1 PE=1 SV=1	3.50491e+06	2.89075e+06	2.89848e+06	3.09805e+06
	360	sp|Q9JLR9|HIG1A_MOUSE	HIG1 domain family member 1A, mitochondrial OS=Mus musculus OX=10090 GN=Higd1a PE=1 SV=1	3.48136e+06	3.6992e+06	2.05013e+06	3.0769e+06
	361	sp|Q9ESW4|AGK_MOUSE	Acylglycerol kinase, mitochondrial OS=Mus musculus OX=10090 GN=Agk PE=1 SV=1	2.92688e+06	2.86293e+06	3.40808e+06	3.06596e+06
	362	sp|Q9D6K5|SYJ2B_MOUSE	Synaptojanin-2-binding protein OS=Mus musculus OX=10090 GN=Synj2bp PE=1 SV=1	2.94e+06	3.28462e+06	2.90612e+06	3.04358e+06
	363	sp|P03899|NU3M_MOUSE	NADH-ubiquinone oxidoreductase chain 3 OS=Mus musculus OX=10090 GN=mt-Nd3 PE=1 SV=3	3.22393e+06	2.37948e+06	3.52554e+06	3.04298e+06
	364	sp|Q8CCM6|TIM21_MOUSE	Mitochondrial import inner membrane translocase subunit Tim21 OS=Mus musculus OX=10090 GN=Timm21 PE=1 SV=2	2.92548e+06	3.13096e+06	3.01837e+06	3.02494e+06
	365	sp|Q9D1I5|MCEE_MOUSE	Methylmalonyl-CoA epimerase, mitochondrial OS=Mus musculus OX=10090 GN=Mcee PE=1 SV=1	2.93011e+06	3.32206e+06	2.78946e+06	3.01388e+06
	366	sp|Q9JLT4|TRXR2_MOUSE	Thioredoxin reductase 2, mitochondrial OS=Mus musculus OX=10090 GN=Txnrd2 PE=1 SV=4	3.1678e+06	2.92934e+06	2.90852e+06	3.00188e+06
	367	sp|Q9CQE3|RT17_MOUSE	28S ribosomal protein S17, mitochondrial OS=Mus musculus OX=10090 GN=Mrps17 PE=1 SV=1	3.07757e+06	3.15037e+06	2.71303e+06	2.98032e+06
	368	sp|Q8CG76|ARK72_MOUSE	Aflatoxin B1 aldehyde reductase member 2 OS=Mus musculus OX=10090 GN=Akr7a2 PE=1 SV=3	3.03571e+06	3.18704e+06	2.70127e+06	2.97467e+06
	369	sp|Q9D8S9|BOLA1_MOUSE	BolA-like protein 1 OS=Mus musculus OX=10090 GN=Bola1 PE=1 SV=1	2.87944e+06	2.79651e+06	3.16064e+06	2.94553e+06
	370	sp|P53702|CCHL_MOUSE	Holocytochrome c-type synthase OS=Mus musculus OX=10090 GN=Hccs PE=1 SV=2	2.07189e+06	3.62901e+06	3.09244e+06	2.93112e+06
	371	sp|Q91YY4|ATPF2_MOUSE	ATP synthase mitochondrial F1 complex assembly factor 2 OS=Mus musculus OX=10090 GN=Atpaf2 PE=1 SV=1	2.80609e+06	2.98908e+06	2.93989e+06	2.91169e+06
	372	sp|Q80Y14|GLRX5_MOUSE	Glutaredoxin-related protein 5, mitochondrial OS=Mus musculus OX=10090 GN=Glrx5 PE=1 SV=2	3.26196e+06	2.37358e+06	3.09405e+06	2.90986e+06
	373	sp|Q9D0G0|RT30_MOUSE	28S ribosomal protein S30, mitochondrial OS=Mus musculus OX=10090 GN=Mrps30 PE=1 SV=1	3.71148e+06	2.49157e+06	2.5148e+06	2.90595e+06
	374	sp|Q9CY16|RT28_MOUSE	28S ribosomal protein S28, mitochondrial OS=Mus musculus OX=10090 GN=Mrps28 PE=1 SV=1	3.42147e+06	2.36565e+06	2.89752e+06	2.89488e+06
	375	sp|Q91WM2|HDHD5_MOUSE	Haloacid dehalogenase-like hydrolase domain-containing 5 OS=Mus musculus OX=10090 GN=Hdhd5 PE=1 SV=1	3.0438e+06	2.85573e+06	2.65044e+06	2.84999e+06
	376	sp|Q8C3X4|GUF1_MOUSE	Translation factor Guf1, mitochondrial OS=Mus musculus OX=10090 GN=Guf1 PE=1 SV=1	3.35782e+06	2.81835e+06	2.35262e+06	2.84293e+06
	377	sp|Q8K1R3|PNPT1_MOUSE	Polyribonucleotide nucleotidyltransferase 1, mitochondrial OS=Mus musculus OX=10090 GN=Pnpt1 PE=1 SV=1	2.6216e+06	2.32639e+06	3.55027e+06	2.83275e+06
	378	sp|Q9QYA2|TOM40_MOUSE	Mitochondrial import receptor subunit TOM40 homolog OS=Mus musculus OX=10090 GN=Tomm40 PE=1 SV=3	2.43874e+06	2.95748e+06	3.06373e+06	2.81999e+06
	379	sp|Q62425|NDUA4_MOUSE	Cytochrome c oxidase subunit NDUFA4 OS=Mus musculus OX=10090 GN=Ndufa4 PE=1 SV=2	2.62095e+06	3.62776e+06	2.19309e+06	2.81393e+06
	380	sp|Q9CPQ3|TOM22_MOUSE	Mitochondrial import receptor subunit TOM22 homolog OS=Mus musculus OX=10090 GN=Tomm22 PE=1 SV=3	2.76355e+06	3.04893e+06	2.61457e+06	2.80902e+06
	381	sp|Q60841|RELN_MOUSE	Reelin OS=Mus musculus OX=10090 GN=Reln PE=1 SV=3	3.30244e+06	2.68628e+06	2.38399e+06	2.7909e+06
	382	sp|Q78J03|MSRB2_MOUSE	Methionine-R-sulfoxide reductase B2, mitochondrial OS=Mus musculus OX=10090 GN=Msrb2 PE=1 SV=1	2.60471e+06	3.19202e+06	2.54352e+06	2.78009e+06
	383	sp|Q9JIA9|CATR_MOUSE	Cathepsin R OS=Mus musculus OX=10090 GN=Ctsr PE=2 SV=1	441178	2.04902e+06	5.82837e+06	2.77286e+06
	384	sp|Q3KNM2|MARH5_MOUSE	E3 ubiquitin-protein ligase MARCHF5 OS=Mus musculus OX=10090 GN=Marchf5 PE=1 SV=1	2.87763e+06	3.04398e+06	2.36152e+06	2.76104e+06
	385	sp|Q9D7J9|ECHD3_MOUSE	Enoyl-CoA hydratase domain-containing protein 3, mitochondrial OS=Mus musculus OX=10090 GN=Echdc3 PE=1 SV=1	2.74795e+06	2.86114e+06	2.66714e+06	2.75874e+06
	386	sp|Q9CQE2|TM223_MOUSE	Transmembrane protein 223 OS=Mus musculus OX=10090 GN=Tmem223 PE=2 SV=1	2.84983e+06	2.53362e+06	2.87875e+06	2.75407e+06
	387	sp|Q99KR7|PPIF_MOUSE	Peptidyl-prolyl cis-trans isomerase F, mitochondrial OS=Mus musculus OX=10090 GN=Ppif PE=1 SV=1	2.79211e+06	2.83668e+06	2.48365e+06	2.70415e+06
	388	sp|Q811U4|MFN1_MOUSE	Mitofusin-1 OS=Mus musculus OX=10090 GN=Mfn1 PE=1 SV=3	2.7623e+06	2.68177e+06	2.66742e+06	2.70383e+06
	389	sp|Q99N87|RT05_MOUSE	28S ribosomal protein S5, mitochondrial OS=Mus musculus OX=10090 GN=Mrps5 PE=1 SV=1	2.83447e+06	2.71979e+06	2.51044e+06	2.68824e+06
	390	sp|Q7TNG8|LDHD_MOUSE	Probable D-lactate dehydrogenase, mitochondrial OS=Mus musculus OX=10090 GN=Ldhd PE=1 SV=1	2.48678e+06	3.09871e+06	2.44775e+06	2.67775e+06
	391	sp|Q9D7J4|COX20_MOUSE	Cytochrome c oxidase assembly protein COX20, mitochondrial OS=Mus musculus OX=10090 GN=Cox20 PE=1 SV=1	2.74486e+06	2.6461e+06	2.60396e+06	2.66498e+06
	392	sp|Q64133|AOFA_MOUSE	Amine oxidase [flavin-containing] A OS=Mus musculus OX=10090 GN=Maoa PE=1 SV=3	2.77289e+06	2.33167e+06	2.85212e+06	2.65222e+06
	393	sp|O88696|CLPP_MOUSE	ATP-dependent Clp protease proteolytic subunit, mitochondrial OS=Mus musculus OX=10090 GN=Clpp PE=1 SV=1	2.23103e+06	2.81479e+06	2.88841e+06	2.64474e+06
	394	sp|Q9CWG8|NDUF7_MOUSE	Protein arginine methyltransferase NDUFAF7, mitochondrial OS=Mus musculus OX=10090 GN=Ndufaf7 PE=1 SV=4	2.75234e+06	2.33169e+06	2.82659e+06	2.63687e+06
	395	sp|Q9D6M3|GHC1_MOUSE	Mitochondrial glutamate carrier 1 OS=Mus musculus OX=10090 GN=Slc25a22 PE=1 SV=1	2.50817e+06	2.58039e+06	2.62626e+06	2.57161e+06
	396	sp|Q9CZN8|GATA_MOUSE	Glutamyl-tRNA(Gln) amidotransferase subunit A, mitochondrial OS=Mus musculus OX=10090 GN=Qrsl1 PE=1 SV=1	2.81215e+06	2.50129e+06	2.3849e+06	2.56611e+06
	397	sp|Q9D0Q7|RM45_MOUSE	39S ribosomal protein L45, mitochondrial OS=Mus musculus OX=10090 GN=Mrpl45 PE=1 SV=1	2.32271e+06	2.63485e+06	2.63387e+06	2.53048e+06
	398	sp|Q8BU88|RM22_MOUSE	39S ribosomal protein L22, mitochondrial OS=Mus musculus OX=10090 GN=Mrpl22 PE=1 SV=1	1.95229e+06	2.63632e+06	2.91812e+06	2.50224e+06
	399	sp|Q921S7|RM37_MOUSE	39S ribosomal protein L37, mitochondrial OS=Mus musculus OX=10090 GN=Mrpl37 PE=1 SV=1	2.69133e+06	2.24609e+06	2.5677e+06	2.50171e+06
	400	sp|Q8R0Y8|S2542_MOUSE	Mitochondrial coenzyme A transporter SLC25A42 OS=Mus musculus OX=10090 GN=Slc25a42 PE=1 SV=1	1.6318e+06	3.11632e+06	2.75204e+06	2.50005e+06
	401	sp|Q9D404|OXSM_MOUSE	3-oxoacyl-[acyl-carrier-protein] synthase, mitochondrial OS=Mus musculus OX=10090 GN=Oxsm PE=1 SV=1	2.40056e+06	2.54169e+06	2.51957e+06	2.48728e+06
	402	sp|Q61733|RT31_MOUSE	28S ribosomal protein S31, mitochondrial OS=Mus musculus OX=10090 GN=Mrps31 PE=1 SV=1	2.39682e+06	2.75475e+06	2.30795e+06	2.48651e+06
	403	sp|Q8VE95|CH082_MOUSE	UPF0598 protein C8orf82 homolog OS=Mus musculus OX=10090 PE=1 SV=1	2.35404e+06	2.00672e+06	3.06998e+06	2.47691e+06
	404	sp|Q91V16|ETFR1_MOUSE	Electron transfer flavoprotein regulatory factor 1 OS=Mus musculus OX=10090 GN=Etfrf1 PE=1 SV=1	2.55453e+06	2.63045e+06	2.24419e+06	2.47639e+06
	405	sp|Q8K2M0|RM38_MOUSE	39S ribosomal protein L38, mitochondrial OS=Mus musculus OX=10090 GN=Mrpl38 PE=1 SV=2	2.20937e+06	2.27003e+06	2.92601e+06	2.46847e+06
	406	sp|Q9CXV1|DHSD_MOUSE	Succinate dehydrogenase [ubiquinone] cytochrome b small subunit, mitochondrial OS=Mus musculus OX=10090 GN=Sdhd PE=1 SV=2	2.4632e+06	3.02159e+06	1.90504e+06	2.46328e+06
	407	sp|Q499X9|SYMM_MOUSE	Methionine--tRNA ligase, mitochondrial OS=Mus musculus OX=10090 GN=Mars2 PE=1 SV=2	2.61315e+06	2.57716e+06	2.1871e+06	2.45914e+06
	408	sp|Q9JIY5|HTRA2_MOUSE	Serine protease HTRA2, mitochondrial OS=Mus musculus OX=10090 GN=Htra2 PE=1 SV=2	3.49027e+06	1.79417e+06	2.06206e+06	2.44883e+06
	409	sp|Q8K1N1|PLPL8_MOUSE	Calcium-independent phospholipase A2-gamma OS=Mus musculus OX=10090 GN=Pnpla8 PE=1 SV=1	3.09414e+06	1.40173e+06	2.82919e+06	2.44169e+06
	410	sp|O35435|PYRD_MOUSE	Dihydroorotate dehydrogenase (quinone), mitochondrial OS=Mus musculus OX=10090 GN=Dhodh PE=1 SV=2	2.53495e+06	2.47104e+06	2.27875e+06	2.42825e+06
	411	sp|Q9CZR3|TM40L_MOUSE	Mitochondrial import receptor subunit TOM40B OS=Mus musculus OX=10090 GN=Tomm40l PE=1 SV=1	2.26884e+06	2.37146e+06	2.63561e+06	2.4253e+06
	412	sp|Q9JHS4|CLPX_MOUSE	ATP-dependent Clp protease ATP-binding subunit clpX-like, mitochondrial OS=Mus musculus OX=10090 GN=Clpx PE=1 SV=2	2.42818e+06	2.05805e+06	2.75839e+06	2.41487e+06
	413	sp|Q60649|CLPB_MOUSE	Caseinolytic peptidase B protein homolog OS=Mus musculus OX=10090 GN=Clpb PE=1 SV=1	2.22584e+06	2.32298e+06	2.67463e+06	2.40782e+06
	414	sp|Q9JIK9|RT34_MOUSE	28S ribosomal protein S34, mitochondrial OS=Mus musculus OX=10090 GN=Mrps34 PE=1 SV=1	2.57583e+06	2.61432e+06	2.01564e+06	2.40193e+06
	415	sp|Q9D8P4|RM17_MOUSE	39S ribosomal protein L17, mitochondrial OS=Mus musculus OX=10090 GN=Mrpl17 PE=1 SV=1	2.3566e+06	2.40194e+06	2.44508e+06	2.40121e+06
	416	sp|Q149B8|PERM1_MOUSE	PGC-1 and ERR-induced regulator in muscle protein 1 OS=Mus musculus OX=10090 GN=Perm1 PE=1 SV=2	2.64748e+06	2.09906e+06	2.43522e+06	2.39392e+06
	417	sp|Q3ULF4|SPG7_MOUSE	Paraplegin OS=Mus musculus OX=10090 GN=Spg7 PE=1 SV=1	2.18163e+06	2.48846e+06	2.46525e+06	2.37845e+06
	418	sp|Q9D8T7|SLIRP_MOUSE	SRA stem-loop-interacting RNA-binding protein, mitochondrial OS=Mus musculus OX=10090 GN=Slirp PE=1 SV=2	2.37903e+06	2.58465e+06	2.08204e+06	2.34857e+06
	419	sp|O35943|FRDA_MOUSE	Frataxin, mitochondrial OS=Mus musculus OX=10090 GN=Fxn PE=1 SV=1	2.24966e+06	2.02975e+06	2.68392e+06	2.32111e+06
	420	sp|Q9CPX7|RT16_MOUSE	28S ribosomal protein S16, mitochondrial OS=Mus musculus OX=10090 GN=Mrps16 PE=1 SV=1	1.20201e+06	2.9093e+06	2.84942e+06	2.32025e+06
	421	sp|Q9D1B9|RM28_MOUSE	39S ribosomal protein L28, mitochondrial OS=Mus musculus OX=10090 GN=Mrpl28 PE=1 SV=3	2.03254e+06	2.41092e+06	2.48075e+06	2.30807e+06
	422	sp|Q99J39|DCMC_MOUSE	Malonyl-CoA decarboxylase, mitochondrial OS=Mus musculus OX=10090 GN=Mlycd PE=1 SV=1	2.40771e+06	2.45049e+06	2.06067e+06	2.30629e+06
	423	sp|Q9D924|ISCA1_MOUSE	Iron-sulfur cluster assembly 1 homolog, mitochondrial OS=Mus musculus OX=10090 GN=Isca1 PE=2 SV=1	2.34612e+06	2.01536e+06	2.55359e+06	2.30502e+06
	424	sp|Q791T5|MTCH1_MOUSE	Mitochondrial carrier homolog 1 OS=Mus musculus OX=10090 GN=Mtch1 PE=1 SV=1	2.38421e+06	2.29459e+06	2.23327e+06	2.30402e+06
	425	sp|P97493|THIOM_MOUSE	Thioredoxin, mitochondrial OS=Mus musculus OX=10090 GN=Txn2 PE=1 SV=1	2.60963e+06	1.74389e+06	2.5204e+06	2.29131e+06
	426	sp|Q91VA6|PDIP2_MOUSE	Polymerase delta-interacting protein 2 OS=Mus musculus OX=10090 GN=Poldip2 PE=1 SV=1	2.07179e+06	2.7414e+06	2.04212e+06	2.2851e+06
	427	sp|Q9WTQ8|TIM23_MOUSE	Mitochondrial import inner membrane translocase subunit Tim23 OS=Mus musculus OX=10090 GN=Timm23 PE=1 SV=1	2.45299e+06	1.93856e+06	2.41156e+06	2.2677e+06
	428	sp|Q8K2C6|SIR5_MOUSE	NAD-dependent protein deacylase sirtuin-5, mitochondrial OS=Mus musculus OX=10090 GN=Sirt5 PE=1 SV=1	1.98502e+06	2.55472e+06	2.22605e+06	2.25526e+06
	429	sp|Q9CQV5|RT24_MOUSE	28S ribosomal protein S24, mitochondrial OS=Mus musculus OX=10090 GN=Mrps24 PE=1 SV=1	2.27826e+06	2.26268e+06	2.19665e+06	2.24586e+06
	430	sp|A2AIL4|NDUF6_MOUSE	NADH dehydrogenase (ubiquinone) complex I, assembly factor 6 OS=Mus musculus OX=10090 GN=Ndufaf6 PE=1 SV=1	2.12827e+06	2.48446e+06	2.10118e+06	2.23797e+06
	431	sp|Q9DAT5|MTU1_MOUSE	Mitochondrial tRNA-specific 2-thiouridylase 1 OS=Mus musculus OX=10090 GN=Trmu PE=1 SV=1	3.25784e+06	1.23635e+06	2.20546e+06	2.23322e+06
	432	sp|Q9CTY5|MICU3_MOUSE	Calcium uptake protein 3, mitochondrial OS=Mus musculus OX=10090 GN=Micu3 PE=2 SV=2	1.96718e+06	2.23094e+06	2.48346e+06	2.22719e+06
	433	sp|Q9D273|MMAB_MOUSE	Corrinoid adenosyltransferase MMAB OS=Mus musculus OX=10090 GN=Mmab PE=1 SV=1	2.31506e+06	2.31682e+06	1.97573e+06	2.20254e+06
	434	sp|Q8BTX9|HSDL1_MOUSE	Inactive hydroxysteroid dehydrogenase-like protein 1 OS=Mus musculus OX=10090 GN=Hsdl1 PE=1 SV=1	2.31501e+06	2.18129e+06	2.01998e+06	2.17209e+06
	435	sp|Q9WV98|TIM9_MOUSE	Mitochondrial import inner membrane translocase subunit Tim9 OS=Mus musculus OX=10090 GN=Timm9 PE=1 SV=1	2.22858e+06	1.9288e+06	2.3093e+06	2.15556e+06
	436	sp|Q9D7P6|ISCU_MOUSE	Iron-sulfur cluster assembly enzyme ISCU, mitochondrial OS=Mus musculus OX=10090 GN=Iscu PE=1 SV=1	2.51747e+06	2.58826e+06	1.30805e+06	2.13792e+06
	437	sp|Q9CXW2|RT22_MOUSE	28S ribosomal protein S22, mitochondrial OS=Mus musculus OX=10090 GN=Mrps22 PE=1 SV=1	1.94513e+06	2.31333e+06	2.06889e+06	2.10912e+06
	438	sp|Q9EPB5|SERHL_MOUSE	Serine hydrolase-like protein OS=Mus musculus OX=10090 GN=Serhl PE=1 SV=1	1.95461e+06	2.3956e+06	1.95661e+06	2.10227e+06
	439	sp|Q99MZ7|PECR_MOUSE	Peroxisomal trans-2-enoyl-CoA reductase OS=Mus musculus OX=10090 GN=Pecr PE=1 SV=1	1.89056e+06	1.64493e+06	2.74054e+06	2.09201e+06
	440	sp|Q8BYL4|SYYM_MOUSE	Tyrosine--tRNA ligase, mitochondrial OS=Mus musculus OX=10090 GN=Yars2 PE=1 SV=2	1.93578e+06	2.52164e+06	1.80259e+06	2.08667e+06
	441	sp|P51175|PPOX_MOUSE	Protoporphyrinogen oxidase OS=Mus musculus OX=10090 GN=Ppox PE=1 SV=1	2.1807e+06	1.71042e+06	2.30816e+06	2.06643e+06
	442	sp|O35972|RM23_MOUSE	39S ribosomal protein L23, mitochondrial OS=Mus musculus OX=10090 GN=Mrpl23 PE=1 SV=1	2.29564e+06	2.25474e+06	1.64426e+06	2.06488e+06
	443	sp|Q99JB2|STML2_MOUSE	Stomatin-like protein 2, mitochondrial OS=Mus musculus OX=10090 GN=Stoml2 PE=1 SV=1	2.03475e+06	2.03662e+06	2.11644e+06	2.0626e+06
	444	sp|Q9CQ40|RM49_MOUSE	39S ribosomal protein L49, mitochondrial OS=Mus musculus OX=10090 GN=Mrpl49 PE=1 SV=1	2.14454e+06	1.8178e+06	2.178e+06	2.04678e+06
	445	sp|Q9DBF1|AL7A1_MOUSE	Alpha-aminoadipic semialdehyde dehydrogenase OS=Mus musculus OX=10090 GN=Aldh7a1 PE=1 SV=4	1.94191e+06	1.88912e+06	2.30581e+06	2.04561e+06
	446	sp|Q99J47|DRS7B_MOUSE	Dehydrogenase/reductase SDR family member 7B OS=Mus musculus OX=10090 GN=Dhrs7b PE=1 SV=1	2.16247e+06	2.12521e+06	1.83302e+06	2.04023e+06
	447	sp|P17751|TPIS_MOUSE	Triosephosphate isomerase OS=Mus musculus OX=10090 GN=Tpi1 PE=1 SV=5	2.16792e+06	1.87955e+06	2.03456e+06	2.02734e+06
	448	sp|Q99N96|RM01_MOUSE	39S ribosomal protein L1, mitochondrial OS=Mus musculus OX=10090 GN=Mrpl1 PE=1 SV=2	2.16023e+06	1.62603e+06	2.29089e+06	2.02572e+06
	449	sp|Q8VE38|OXND1_MOUSE	Oxidoreductase NAD-binding domain-containing protein 1 OS=Mus musculus OX=10090 GN=Oxnad1 PE=1 SV=2	2.09912e+06	1.96782e+06	1.95569e+06	2.00754e+06
	450	sp|Q3TBW2|RM10_MOUSE	39S ribosomal protein L10, mitochondrial OS=Mus musculus OX=10090 GN=Mrpl10 PE=1 SV=2	2.03724e+06	2.05639e+06	1.85658e+06	1.9834e+06
	451	sp|Q9CQL5|RM18_MOUSE	39S ribosomal protein L18, mitochondrial OS=Mus musculus OX=10090 GN=Mrpl18 PE=1 SV=1	2.0205e+06	1.79163e+06	2.12064e+06	1.97759e+06
	452	sp|Q8C6I2|SDHF2_MOUSE	Succinate dehydrogenase assembly factor 2, mitochondrial OS=Mus musculus OX=10090 GN=Sdhaf2 PE=1 SV=1	1.69678e+06	2.28333e+06	1.9484e+06	1.97617e+06
	453	sp|Q8R123|FAD1_MOUSE	FAD synthase OS=Mus musculus OX=10090 GN=Flad1 PE=1 SV=1	2.2429e+06	1.86792e+06	1.79751e+06	1.96944e+06
	454	sp|P56392|CX7A1_MOUSE	Cytochrome c oxidase subunit 7A1, mitochondrial OS=Mus musculus OX=10090 GN=Cox7a1 PE=1 SV=1	2.32164e+06	1.93556e+06	1.64458e+06	1.96726e+06
	455	sp|P56213|ALR_MOUSE	FAD-linked sulfhydryl oxidase ALR OS=Mus musculus OX=10090 GN=Gfer PE=1 SV=2	2.08504e+06	2.14823e+06	1.64553e+06	1.9596e+06
	456	sp|Q91VS7|MGST1_MOUSE	Microsomal glutathione S-transferase 1 OS=Mus musculus OX=10090 GN=Mgst1 PE=1 SV=3	2.02789e+06	2.19252e+06	1.59723e+06	1.93921e+06
	457	sp|Q3URS9|MITOK_MOUSE	Mitochondrial potassium channel OS=Mus musculus OX=10090 GN=Ccdc51 PE=1 SV=1	1.9879e+06	2.21317e+06	1.6007e+06	1.93393e+06
	458	sp|Q9CPR5|RM15_MOUSE	39S ribosomal protein L15, mitochondrial OS=Mus musculus OX=10090 GN=Mrpl15 PE=1 SV=1	2.25461e+06	1.65752e+06	1.8842e+06	1.93211e+06
	459	sp|P47199|QOR_MOUSE	Quinone oxidoreductase OS=Mus musculus OX=10090 GN=Cryz PE=1 SV=1	1.92643e+06	2.37021e+06	1.48699e+06	1.92788e+06
	460	sp|Q8C7H1|MMAA_MOUSE	Methylmalonic aciduria type A homolog, mitochondrial OS=Mus musculus OX=10090 GN=Mmaa PE=1 SV=1	1.80389e+06	1.80578e+06	2.16369e+06	1.92445e+06
	461	sp|Q9QXS1|PLEC_MOUSE	Plectin OS=Mus musculus OX=10090 GN=Plec PE=1 SV=3	1.86105e+06	2.12554e+06	1.76399e+06	1.91686e+06
	462	sp|Q91ZE0|TMLH_MOUSE	Trimethyllysine dioxygenase, mitochondrial OS=Mus musculus OX=10090 GN=Tmlhe PE=1 SV=2	2.19777e+06	1.75725e+06	1.76925e+06	1.90809e+06
	463	sp|Q61387|COX7R_MOUSE	Cytochrome c oxidase subunit 7A-related protein, mitochondrial OS=Mus musculus OX=10090 GN=Cox7a2l PE=1 SV=1	1.91039e+06	1.76587e+06	1.99629e+06	1.89085e+06
	464	sp|Q5HZI9|S2551_MOUSE	Mitochondrial nicotinamide adenine dinucleotide transporter SLC25A51 OS=Mus musculus OX=10090 GN=Slc25a51 PE=1 SV=1	1.85219e+06	2.24135e+06	1.56033e+06	1.88462e+06
	465	sp|Q8BUY5|TIDC1_MOUSE	Complex I assembly factor TIMMDC1, mitochondrial OS=Mus musculus OX=10090 GN=Timmdc1 PE=1 SV=1	1.74184e+06	1.72587e+06	2.14912e+06	1.87228e+06
	466	sp|Q8BKY8|MTEF2_MOUSE	Transcription termination factor 2, mitochondrial OS=Mus musculus OX=10090 GN=Mterf2 PE=1 SV=1	1.98528e+06	1.85061e+06	1.78079e+06	1.87223e+06
	467	sp|Q8R3F5|FABD_MOUSE	Malonyl-CoA-acyl carrier protein transacylase, mitochondrial OS=Mus musculus OX=10090 GN=Mcat PE=1 SV=3	1.67809e+06	2.1798e+06	1.74609e+06	1.86799e+06
	468	sp|Q8BIP0|SYDM_MOUSE	Aspartate--tRNA ligase, mitochondrial OS=Mus musculus OX=10090 GN=Dars2 PE=1 SV=1	1.62468e+06	1.18746e+06	2.76724e+06	1.8598e+06
	469	sp|Q99N94|RM09_MOUSE	39S ribosomal protein L9, mitochondrial OS=Mus musculus OX=10090 GN=Mrpl9 PE=1 SV=2	2.7032e+06	1.32509e+06	1.53786e+06	1.85538e+06
	470	sp|Q8R104|SIR3_MOUSE	NAD-dependent protein deacetylase sirtuin-3 OS=Mus musculus OX=10090 GN=Sirt3 PE=1 SV=2	1.70174e+06	1.8904e+06	1.96733e+06	1.85315e+06
	471	sp|Q5IRJ6|ZNT9_MOUSE	Zinc transporter 9 OS=Mus musculus OX=10090 GN=Slc30a9 PE=1 SV=2	1.61517e+06	1.53877e+06	2.39074e+06	1.84823e+06
	472	sp|Q9Z2Q5|RM40_MOUSE	39S ribosomal protein L40, mitochondrial OS=Mus musculus OX=10090 GN=Mrpl40 PE=1 SV=2	1.99327e+06	1.59654e+06	1.9491e+06	1.84631e+06
	473	sp|Q9CXJ1|SYEM_MOUSE	Probable glutamate--tRNA ligase, mitochondrial OS=Mus musculus OX=10090 GN=Ears2 PE=1 SV=1	1.82323e+06	1.99601e+06	1.69601e+06	1.83842e+06
	474	sp|Q66GT5|PTPM1_MOUSE	Phosphatidylglycerophosphatase and protein-tyrosine phosphatase 1 OS=Mus musculus OX=10090 GN=Ptpmt1 PE=1 SV=1	1.58827e+06	2.0087e+06	1.90231e+06	1.83309e+06
	475	sp|Q8CFI5|SYPM_MOUSE	Probable proline--tRNA ligase, mitochondrial OS=Mus musculus OX=10090 GN=Pars2 PE=1 SV=2	2.0688e+06	1.9002e+06	1.49871e+06	1.82257e+06
	476	sp|Q9ERI6|RDH14_MOUSE	Retinol dehydrogenase 14 OS=Mus musculus OX=10090 GN=Rdh14 PE=1 SV=1	1.91511e+06	2.14241e+06	1.40562e+06	1.82105e+06
	477	sp|Q3TC33|CC127_MOUSE	Coiled-coil domain-containing protein 127 OS=Mus musculus OX=10090 GN=Ccdc127 PE=1 SV=2	2.10469e+06	1.83559e+06	1.51489e+06	1.81839e+06
	478	sp|Q8K2Q5|CHCH7_MOUSE	Coiled-coil-helix-coiled-coil-helix domain-containing protein 7 OS=Mus musculus OX=10090 GN=Chchd7 PE=1 SV=1	1.89254e+06	1.77608e+06	1.77357e+06	1.81406e+06
	479	sp|Q9CQV7|TIM14_MOUSE	Mitochondrial import inner membrane translocase subunit TIM14 OS=Mus musculus OX=10090 GN=Dnajc19 PE=1 SV=3	1.64803e+06	2.04718e+06	1.7387e+06	1.81131e+06
	480	sp|Q9D0B5|TSTD3_MOUSE	Thiosulfate sulfurtransferase/rhodanese-like domain-containing protein 3 OS=Mus musculus OX=10090 GN=Tstd3 PE=1 SV=1	2.03031e+06	1.62084e+06	1.76697e+06	1.80604e+06
	481	sp|P62077|TIM8B_MOUSE	Mitochondrial import inner membrane translocase subunit Tim8 B OS=Mus musculus OX=10090 GN=Timm8b PE=1 SV=1	1.8592e+06	1.67113e+06	1.84813e+06	1.79282e+06
	482	sp|Q8BJ03|COX15_MOUSE	Cytochrome c oxidase assembly protein COX15 homolog OS=Mus musculus OX=10090 GN=Cox15 PE=1 SV=1	1.57353e+06	2.10794e+06	1.69611e+06	1.79253e+06
	483	sp|Q9CQF4|MRES1_MOUSE	Mitochondrial transcription rescue factor 1 OS=Mus musculus OX=10090 GN=Mtres1 PE=1 SV=1	1.75158e+06	1.49752e+06	2.12579e+06	1.79163e+06
	484	sp|Q9CWX2|CIA30_MOUSE	Complex I intermediate-associated protein 30, mitochondrial OS=Mus musculus OX=10090 GN=Ndufaf1 PE=1 SV=2	1.96088e+06	1.59332e+06	1.79366e+06	1.78262e+06
	485	sp|P08228|SODC_MOUSE	Superoxide dismutase [Cu-Zn] OS=Mus musculus OX=10090 GN=Sod1 PE=1 SV=2	1.73047e+06	1.89102e+06	1.58949e+06	1.73699e+06
	486	sp|Q9DA03|LYRM7_MOUSE	Complex III assembly factor LYRM7 OS=Mus musculus OX=10090 GN=Lyrm7 PE=3 SV=2	1.5584e+06	1.75745e+06	1.89195e+06	1.73593e+06
	487	sp|Q9D0D3|PAPD1_MOUSE	Poly(A) RNA polymerase, mitochondrial OS=Mus musculus OX=10090 GN=Mtpap PE=1 SV=1	2.01576e+06	901996	2.2308e+06	1.71618e+06
	488	sp|Q921N7|TMM70_MOUSE	Transmembrane protein 70, mitochondrial OS=Mus musculus OX=10090 GN=Tmem70 PE=1 SV=2	1.45731e+06	1.98599e+06	1.6998e+06	1.71437e+06
	489	sp|Q3UGR5|HDHD2_MOUSE	Haloacid dehalogenase-like hydrolase domain-containing protein 2 OS=Mus musculus OX=10090 GN=Hdhd2 PE=1 SV=2	1.72192e+06	1.91878e+06	1.48304e+06	1.70791e+06
	490	sp|P59041|DJC30_MOUSE	DnaJ homolog subfamily C member 30, mitochondrial OS=Mus musculus OX=10090 GN=Dnajc30 PE=1 SV=1	2.03141e+06	1.8515e+06	1.21813e+06	1.70034e+06
	491	sp|Q8BJZ4|RT35_MOUSE	28S ribosomal protein S35, mitochondrial OS=Mus musculus OX=10090 GN=Mrps35 PE=1 SV=2	1.72412e+06	1.85306e+06	1.4825e+06	1.68656e+06
	492	sp|Q9WVD5|ORNT1_MOUSE	Mitochondrial ornithine transporter 1 OS=Mus musculus OX=10090 GN=Slc25a15 PE=1 SV=1	1.50209e+06	1.7585e+06	1.7124e+06	1.65766e+06
	493	sp|P07310|KCRM_MOUSE	Creatine kinase M-type OS=Mus musculus OX=10090 GN=Ckm PE=1 SV=1	1.54477e+06	1.57417e+06	1.80998e+06	1.64297e+06
	494	sp|Q99JT1|GATB_MOUSE	Glutamyl-tRNA(Gln) amidotransferase subunit B, mitochondrial OS=Mus musculus OX=10090 GN=Gatb PE=1 SV=1	1.68405e+06	1.45813e+06	1.70696e+06	1.61638e+06
	495	sp|Q8BGX2|TIM29_MOUSE	Mitochondrial import inner membrane translocase subunit Tim29 OS=Mus musculus OX=10090 GN=Timm29 PE=1 SV=1	1.88974e+06	1.44272e+06	1.51564e+06	1.61603e+06
	496	sp|Q64105|SPRE_MOUSE	Sepiapterin reductase OS=Mus musculus OX=10090 GN=Spr PE=1 SV=1	1.78276e+06	1.50609e+06	1.54765e+06	1.61217e+06
	497	sp|Q9D6Y7|MSRA_MOUSE	Mitochondrial peptide methionine sulfoxide reductase OS=Mus musculus OX=10090 GN=Msra PE=1 SV=1	1.49537e+06	1.39805e+06	1.93975e+06	1.61105e+06
	498	sp|Q99M01|SYFM_MOUSE	Phenylalanine--tRNA ligase, mitochondrial OS=Mus musculus OX=10090 GN=Fars2 PE=1 SV=1	1.58864e+06	1.71353e+06	1.52289e+06	1.60835e+06
	499	sp|Q9CQB7|LYRM1_MOUSE	LYR motif-containing protein 1 OS=Mus musculus OX=10090 GN=Lyrm1 PE=1 SV=1	945519	1.95689e+06	1.90007e+06	1.60083e+06
	500	sp|Q8R3Q6|MIX23_MOUSE	Protein MIX23 OS=Mus musculus OX=10090 GN=Mix23 PE=1 SV=1	1.53684e+06	1.7551e+06	1.49235e+06	1.59477e+06
	501	sp|Q9D9V3|ECHD1_MOUSE	Ethylmalonyl-CoA decarboxylase OS=Mus musculus OX=10090 GN=Echdc1 PE=1 SV=2	1.73427e+06	1.20113e+06	1.84689e+06	1.5941e+06
	502	sp|Q8BGA9|OXA1L_MOUSE	Mitochondrial inner membrane protein OXA1L OS=Mus musculus OX=10090 GN=Oxa1l PE=1 SV=1	2.10048e+06	830154	1.76123e+06	1.56396e+06
	503	sp|Q8BYM8|SYCM_MOUSE	Probable cysteine--tRNA ligase, mitochondrial OS=Mus musculus OX=10090 GN=Cars2 PE=1 SV=2	1.31618e+06	1.55373e+06	1.80042e+06	1.55677e+06
	504	sp|Q8K009|AL1L2_MOUSE	Mitochondrial 10-formyltetrahydrofolate dehydrogenase OS=Mus musculus OX=10090 GN=Aldh1l2 PE=1 SV=2	1.53837e+06	1.34756e+06	1.78099e+06	1.55564e+06
	505	sp|Q8C5Q4|GRSF1_MOUSE	G-rich sequence factor 1 OS=Mus musculus OX=10090 GN=Grsf1 PE=1 SV=2	1.51318e+06	1.75473e+06	1.39249e+06	1.55347e+06
	506	sp|Q8BGB8|COQ4_MOUSE	Ubiquinone biosynthesis protein COQ4 homolog, mitochondrial OS=Mus musculus OX=10090 GN=Coq4 PE=1 SV=1	1.43936e+06	1.55946e+06	1.63783e+06	1.54555e+06
	507	sp|Q9QX60|DGUOK_MOUSE	Deoxyguanosine kinase, mitochondrial OS=Mus musculus OX=10090 GN=Dguok PE=1 SV=3	1.46796e+06	1.75931e+06	1.40844e+06	1.54524e+06
	508	sp|Q8BPE4|TM177_MOUSE	Transmembrane protein 177 OS=Mus musculus OX=10090 GN=Tmem177 PE=1 SV=1	1.3905e+06	1.81454e+06	1.41073e+06	1.53859e+06
	509	sp|Q8BHC4|DCAKD_MOUSE	Dephospho-CoA kinase domain-containing protein OS=Mus musculus OX=10090 GN=Dcakd PE=1 SV=1	1.29685e+06	1.71876e+06	1.56023e+06	1.52528e+06
	510	sp|Q9DC71|RT15_MOUSE	28S ribosomal protein S15, mitochondrial OS=Mus musculus OX=10090 GN=Mrps15 PE=1 SV=2	1.56863e+06	1.7559e+06	1.24769e+06	1.52407e+06
	511	sp|Q8VCE1|DJC28_MOUSE	DnaJ homolog subfamily C member 28 OS=Mus musculus OX=10090 GN=Dnajc28 PE=1 SV=2	1.7349e+06	1.29013e+06	1.52413e+06	1.51639e+06
	512	sp|Q9CQY6|UQCC2_MOUSE	Ubiquinol-cytochrome-c reductase complex assembly factor 2 OS=Mus musculus OX=10090 GN=Uqcc2 PE=1 SV=1	1.54108e+06	1.35677e+06	1.60855e+06	1.50213e+06
	513	sp|Q9D2R6|COA3_MOUSE	Cytochrome c oxidase assembly factor 3 homolog, mitochondrial OS=Mus musculus OX=10090 GN=Coa3 PE=1 SV=1	1.60246e+06	1.30138e+06	1.59198e+06	1.49861e+06
	514	sp|Q99N95|RM03_MOUSE	39S ribosomal protein L3, mitochondrial OS=Mus musculus OX=10090 GN=Mrpl3 PE=1 SV=1	1.50451e+06	1.72586e+06	1.26331e+06	1.49789e+06
	515	sp|P47791|GSHR_MOUSE	Glutathione reductase, mitochondrial OS=Mus musculus OX=10090 GN=Gsr PE=1 SV=3	1.48344e+06	1.42362e+06	1.55055e+06	1.48587e+06
	516	sp|P58064|RT06_MOUSE	28S ribosomal protein S6, mitochondrial OS=Mus musculus OX=10090 GN=Mrps6 PE=1 SV=3	1.50555e+06	1.58057e+06	1.3634e+06	1.48317e+06
	517	sp|Q3URE1|ACSF3_MOUSE	Malonate--CoA ligase ACSF3, mitochondrial OS=Mus musculus OX=10090 GN=Acsf3 PE=1 SV=2	1.53822e+06	1.6153e+06	1.29397e+06	1.4825e+06
	518	sp|Q924T2|RT02_MOUSE	28S ribosomal protein S2, mitochondrial OS=Mus musculus OX=10090 GN=Mrps2 PE=1 SV=1	1.54446e+06	1.62051e+06	1.26322e+06	1.47606e+06
	519	sp|Q3U186|SYRM_MOUSE	Probable arginine--tRNA ligase, mitochondrial OS=Mus musculus OX=10090 GN=Rars2 PE=1 SV=1	1.41353e+06	1.49365e+06	1.50948e+06	1.47222e+06
	520	sp|Q6IFX2|K1C42_MOUSE	Keratin, type I cytoskeletal 42 OS=Mus musculus OX=10090 GN=Krt42 PE=1 SV=1	1.5415e+06	1.07263e+06	1.79696e+06	1.47036e+06
	521	sp|Q59J78|NDUF2_MOUSE	NADH dehydrogenase [ubiquinone] 1 alpha subcomplex assembly factor 2 OS=Mus musculus OX=10090 GN=Ndufaf2 PE=1 SV=1	1.40357e+06	1.50777e+06	1.48695e+06	1.4661e+06
	522	sp|Q14CH7|SYAM_MOUSE	Alanine--tRNA ligase, mitochondrial OS=Mus musculus OX=10090 GN=Aars2 PE=1 SV=1	711168	1.78414e+06	1.87999e+06	1.45843e+06
	523	sp|Q3UFY8|TM10C_MOUSE	tRNA methyltransferase 10 homolog C OS=Mus musculus OX=10090 GN=Trmt10c PE=1 SV=2	1.62306e+06	1.25438e+06	1.49162e+06	1.45635e+06
	524	sp|Q9D020|5NT3A_MOUSE	Cytosolic 5'-nucleotidase 3A OS=Mus musculus OX=10090 GN=Nt5c3a PE=1 SV=4	1.86535e+06	1.43057e+06	1.06255e+06	1.45282e+06
	525	sp|Q8BIG7|CMTD1_MOUSE	Catechol O-methyltransferase domain-containing protein 1 OS=Mus musculus OX=10090 GN=Comtd1 PE=1 SV=1	1.40343e+06	1.47677e+06	1.4778e+06	1.45267e+06
	526	sp|Q80U63|MFN2_MOUSE	Mitofusin-2 OS=Mus musculus OX=10090 GN=Mfn2 PE=1 SV=3	1.12672e+06	1.81674e+06	1.38768e+06	1.44371e+06
	527	sp|Q9D1R1|T126B_MOUSE	Complex I assembly factor TMEM126B, mitochondrial OS=Mus musculus OX=10090 GN=Tmem126b PE=1 SV=1	1.62018e+06	1.08986e+06	1.61289e+06	1.44097e+06
	528	sp|Q91YJ5|IF2M_MOUSE	Translation initiation factor IF-2, mitochondrial OS=Mus musculus OX=10090 GN=Mtif2 PE=1 SV=2	1.48964e+06	1.34952e+06	1.44396e+06	1.42771e+06
	529	sp|Q9CPW2|FDX2_MOUSE	Ferredoxin-2, mitochondrial OS=Mus musculus OX=10090 GN=Fdx2 PE=1 SV=1	1.28992e+06	1.58261e+06	1.40877e+06	1.4271e+06
	530	sp|Q8VCX5|MICU1_MOUSE	Calcium uptake protein 1, mitochondrial OS=Mus musculus OX=10090 GN=Micu1 PE=1 SV=1	2.16093e+06	1.16219e+06	944976	1.4227e+06
	531	sp|Q9QUJ7|ACSL4_MOUSE	Long-chain-fatty-acid--CoA ligase 4 OS=Mus musculus OX=10090 GN=Acsl4 PE=1 SV=2	1.38126e+06	1.57586e+06	1.29122e+06	1.41611e+06
	532	sp|Q8K2T4|UQCC3_MOUSE	Ubiquinol-cytochrome-c reductase complex assembly factor 3 OS=Mus musculus OX=10090 GN=Uqcc3 PE=1 SV=1	1.53926e+06	1.31262e+06	1.37152e+06	1.4078e+06
	533	sp|P05064|ALDOA_MOUSE	Fructose-bisphosphate aldolase A OS=Mus musculus OX=10090 GN=Aldoa PE=1 SV=2	1.48861e+06	1.22469e+06	1.50725e+06	1.40685e+06
	534	sp|Q922Q4|P5CR2_MOUSE	Pyrroline-5-carboxylate reductase 2 OS=Mus musculus OX=10090 GN=Pycr2 PE=1 SV=1	1.16618e+06	1.41608e+06	1.53828e+06	1.37351e+06
	535	sp|Q9Z2Y8|PLPHP_MOUSE	Pyridoxal phosphate homeostasis protein OS=Mus musculus OX=10090 GN=Plpbp PE=1 SV=1	1.60594e+06	1.19559e+06	1.26696e+06	1.35616e+06
	536	sp|Q9D0S9|HINT2_MOUSE	Adenosine 5'-monophosphoramidase HINT2 OS=Mus musculus OX=10090 GN=Hint2 PE=1 SV=1	1.40287e+06	1.374e+06	1.29021e+06	1.35569e+06
	537	sp|Q5SWT3|S2535_MOUSE	Solute carrier family 25 member 35 OS=Mus musculus OX=10090 GN=Slc25a35 PE=1 SV=2	1.34976e+06	1.35314e+06	1.35727e+06	1.35339e+06
	538	sp|Q8VDT9|RM50_MOUSE	39S ribosomal protein L50, mitochondrial OS=Mus musculus OX=10090 GN=Mrpl50 PE=1 SV=2	1.4873e+06	1.20928e+06	1.35518e+06	1.35059e+06
	539	sp|Q9JI39|ABCBA_MOUSE	ATP-binding cassette sub-family B member 10, mitochondrial OS=Mus musculus OX=10090 GN=Abcb10 PE=1 SV=1	1.29048e+06	1.62315e+06	1.09961e+06	1.33775e+06
	540	sp|Q922E6|FAKD2_MOUSE	FAST kinase domain-containing protein 2, mitochondrial OS=Mus musculus OX=10090 GN=Fastkd2 PE=2 SV=2	1.57229e+06	1.21952e+06	1.19858e+06	1.33013e+06
	541	sp|Q9CR98|F136A_MOUSE	Protein FAM136A OS=Mus musculus OX=10090 GN=Fam136a PE=1 SV=1	1.35747e+06	1.25078e+06	1.37748e+06	1.32858e+06
	542	sp|Q9CYH2|PXL2A_MOUSE	Peroxiredoxin-like 2A OS=Mus musculus OX=10090 GN=Prxl2a PE=1 SV=2	1.54326e+06	1.23161e+06	1.19378e+06	1.32288e+06
	543	sp|Q3UQ84|SYTM_MOUSE	Threonine--tRNA ligase, mitochondrial OS=Mus musculus OX=10090 GN=Tars2 PE=1 SV=1	1.20829e+06	1.46732e+06	1.26682e+06	1.31415e+06
	544	sp|Q921H9|COA7_MOUSE	Cytochrome c oxidase assembly factor 7 OS=Mus musculus OX=10090 GN=Coa7 PE=1 SV=1	1.43729e+06	1.33343e+06	1.1443e+06	1.30501e+06
	545	sp|Q99MN1|SYK_MOUSE	Lysine--tRNA ligase OS=Mus musculus OX=10090 GN=Kars1 PE=1 SV=1	905093	1.20024e+06	1.80905e+06	1.30479e+06
	546	sp|Q8BH55|THNS1_MOUSE	Threonine synthase-like 1 OS=Mus musculus OX=10090 GN=Thnsl1 PE=1 SV=1	1.49906e+06	1.05341e+06	1.34501e+06	1.29916e+06
	547	sp|O88986|KBL_MOUSE	2-amino-3-ketobutyrate coenzyme A ligase, mitochondrial OS=Mus musculus OX=10090 GN=Gcat PE=1 SV=2	1.54864e+06	1.02445e+06	1.31288e+06	1.29532e+06
	548	sp|Q8C5H8|NAKD2_MOUSE	NAD kinase 2, mitochondrial OS=Mus musculus OX=10090 GN=Nadk2 PE=1 SV=2	1.21457e+06	1.27792e+06	1.34657e+06	1.27969e+06
	549	sp|P46656|ADX_MOUSE	Adrenodoxin, mitochondrial OS=Mus musculus OX=10090 GN=Fdx1 PE=1 SV=1	1.14489e+06	1.30868e+06	1.3707e+06	1.27475e+06
	550	sp|Q8VCM5|MUL1_MOUSE	Mitochondrial ubiquitin ligase activator of NFKB 1 OS=Mus musculus OX=10090 GN=Mul1 PE=1 SV=2	1.2019e+06	1.23634e+06	1.36456e+06	1.2676e+06
	551	sp|Q11011|PSA_MOUSE	Puromycin-sensitive aminopeptidase OS=Mus musculus OX=10090 GN=Npepps PE=1 SV=2	1.67304e+06	1.20263e+06	913432	1.26304e+06
	552	sp|P16858|G3P_MOUSE	Glyceraldehyde-3-phosphate dehydrogenase OS=Mus musculus OX=10090 GN=Gapdh PE=1 SV=2	1.15863e+06	1.41148e+06	1.20328e+06	1.2578e+06
	553	sp|Q9D8H7|OMA1_MOUSE	Metalloendopeptidase OMA1, mitochondrial OS=Mus musculus OX=10090 GN=Oma1 PE=1 SV=1	1.14253e+06	1.41062e+06	1.16741e+06	1.24019e+06
	554	sp|P62984|RL40_MOUSE	Ubiquitin-60S ribosomal protein L40 OS=Mus musculus OX=10090 GN=Uba52 PE=1 SV=2	1.21314e+06	961084	1.54044e+06	1.23822e+06
	555	sp|Q920A7|AFG31_MOUSE	AFG3-like protein 1 OS=Mus musculus OX=10090 GN=Afg3l1 PE=1 SV=2	991180	1.30192e+06	1.4042e+06	1.23244e+06
	556	sp|Q501J2|ANKMT_MOUSE	Adenine nucleotide translocase lysine N-methyltransferase OS=Mus musculus OX=10090 GN=Antkmt PE=1 SV=1	555034	854401	2.24462e+06	1.21802e+06
	557	sp|Q8VDK1|NIT1_MOUSE	Deaminated glutathione amidase OS=Mus musculus OX=10090 GN=Nit1 PE=1 SV=2	1.13688e+06	1.40667e+06	1.09493e+06	1.21283e+06
	558	sp|P01942|HBA_MOUSE	Hemoglobin subunit alpha OS=Mus musculus OX=10090 GN=Hba PE=1 SV=2	932462	1.69264e+06	944833	1.18998e+06
	559	sp|Q80ZK0|RT10_MOUSE	28S ribosomal protein S10, mitochondrial OS=Mus musculus OX=10090 GN=Mrps10 PE=1 SV=1	1.07473e+06	1.36629e+06	1.10391e+06	1.18164e+06
	560	sp|Q8K3A0|HSC20_MOUSE	Iron-sulfur cluster co-chaperone protein HscB OS=Mus musculus OX=10090 GN=Hscb PE=1 SV=2	1.27955e+06	1.04229e+06	1.13456e+06	1.15213e+06
	561	sp|Q9JHR7|IDE_MOUSE	Insulin-degrading enzyme OS=Mus musculus OX=10090 GN=Ide PE=1 SV=1	1.07438e+06	1.44549e+06	872365	1.13074e+06
	562	sp|P63260|ACTG_MOUSE	Actin, cytoplasmic 2 OS=Mus musculus OX=10090 GN=Actg1 PE=1 SV=1	1.16281e+06	1.80813e+06	388572	1.11983e+06
	563	sp|O08528|HXK2_MOUSE	Hexokinase-2 OS=Mus musculus OX=10090 GN=Hk2 PE=1 SV=1	1.43726e+06	1.0733e+06	833684	1.11475e+06
	564	sp|Q3TLP5|ECHD2_MOUSE	Enoyl-CoA hydratase domain-containing protein 2, mitochondrial OS=Mus musculus OX=10090 GN=Echdc2 PE=1 SV=2	1.4593e+06	902433	953942	1.10523e+06
	565	sp|Q9DAM5|TPC_MOUSE	Mitochondrial thiamine pyrophosphate carrier OS=Mus musculus OX=10090 GN=Slc25a19 PE=1 SV=1	1.52452e+06	594189	1.17549e+06	1.09807e+06
	566	sp|Q9D1I6|RM14_MOUSE	39S ribosomal protein L14, mitochondrial OS=Mus musculus OX=10090 GN=Mrpl14 PE=1 SV=1	1.12035e+06	929564	1.19415e+06	1.08136e+06
	567	sp|P00848|ATP6_MOUSE	ATP synthase subunit a OS=Mus musculus OX=10090 GN=Mtatp6 PE=1 SV=1	1.0289e+06	974889	1.21205e+06	1.07195e+06
	568	sp|O88967|YMEL1_MOUSE	ATP-dependent zinc metalloprotease YME1L1 OS=Mus musculus OX=10090 GN=Yme1l1 PE=1 SV=1	1.13501e+06	998542	1.0672e+06	1.06692e+06
	569	sp|S4R2K0|DEFM_MOUSE	Peptide deformylase, mitochondrial OS=Mus musculus OX=10090 GN=Pdf PE=3 SV=1	924899	861259	1.4074e+06	1.06452e+06
	570	sp|Q61586|GPAT1_MOUSE	Glycerol-3-phosphate acyltransferase 1, mitochondrial OS=Mus musculus OX=10090 GN=Gpam PE=1 SV=2	1.00277e+06	1.33874e+06	845369	1.06229e+06
	571	sp|P63017|HSP7C_MOUSE	Heat shock cognate 71 kDa protein OS=Mus musculus OX=10090 GN=Hspa8 PE=1 SV=1	1.11409e+06	658943	1.39668e+06	1.05657e+06
	572	sp|Q3UUI3|THEM4_MOUSE	Acyl-coenzyme A thioesterase THEM4 OS=Mus musculus OX=10090 GN=Them4 PE=1 SV=1	534268	1.327e+06	1.27904e+06	1.04677e+06
	573	sp|Q5SX39|MYH4_MOUSE	Myosin-4 OS=Mus musculus OX=10090 GN=Myh4 PE=1 SV=1	1.22284e+06	1.17761e+06	725227	1.04189e+06
	574	sp|Q9D1H8|RM53_MOUSE	39S ribosomal protein L53, mitochondrial OS=Mus musculus OX=10090 GN=Mrpl53 PE=1 SV=1	957044	1.07059e+06	1.09115e+06	1.03959e+06
	575	sp|Q99N84|RT18B_MOUSE	28S ribosomal protein S18b, mitochondrial OS=Mus musculus OX=10090 GN=Mrps18b PE=1 SV=1	856744	1.05279e+06	1.15475e+06	1.02143e+06
	576	sp|Q8R2R6|MTG1_MOUSE	Mitochondrial ribosome-associated GTPase 1 OS=Mus musculus OX=10090 GN=Mtg1 PE=1 SV=2	841918	1.08193e+06	1.1312e+06	1.01835e+06
	577	sp|P56394|COX17_MOUSE	Cytochrome c oxidase copper chaperone OS=Mus musculus OX=10090 GN=Cox17 PE=1 SV=2	879082	883607	1.25179e+06	1.00483e+06
	578	sp|Q922U2|K2C5_MOUSE	Keratin, type II cytoskeletal 5 OS=Mus musculus OX=10090 GN=Krt5 PE=1 SV=1	961305	603347	1.44667e+06	1.00377e+06
	579	sp|Q9D8S4|ORN_MOUSE	Oligoribonuclease, mitochondrial OS=Mus musculus OX=10090 GN=Rexo2 PE=1 SV=2	1.00275e+06	834088	1.10861e+06	981814
	580	sp|Q8CH40|NUDT6_MOUSE	Nucleoside diphosphate-linked moiety X motif 6 OS=Mus musculus OX=10090 GN=Nudt6 PE=1 SV=1	1.00298e+06	1.10246e+06	839685	981706
	581	sp|Q8BG51|MIRO1_MOUSE	Mitochondrial Rho GTPase 1 OS=Mus musculus OX=10090 GN=Rhot1 PE=1 SV=1	1.03587e+06	1.13283e+06	759956	976217
	582	sp|Q91WC3|ACSL6_MOUSE	Long-chain-fatty-acid--CoA ligase 6 OS=Mus musculus OX=10090 GN=Acsl6 PE=1 SV=1	913869	1.09228e+06	895248	967131
	583	sp|Q8C163|EXOG_MOUSE	Nuclease EXOG, mitochondrial OS=Mus musculus OX=10090 GN=Exog PE=1 SV=1	405020	1.18611e+06	1.28765e+06	959592
	584	sp|Q78IK2|ATPMK_MOUSE	ATP synthase membrane subunit K, mitochondrial OS=Mus musculus OX=10090 GN=Atp5mk PE=1 SV=1	813164	1.33705e+06	727891	959368
	585	sp|Q9CR59|G45IP_MOUSE	Growth arrest and DNA damage-inducible proteins-interacting protein 1 OS=Mus musculus OX=10090 GN=Gadd45gip1 PE=1 SV=1	1.01524e+06	745722	1.11186e+06	957609
	586	sp|Q9D1C3|PREY_MOUSE	Protein preY, mitochondrial OS=Mus musculus OX=10090 GN=Pyurf PE=1 SV=1	1.14566e+06	973992	690145	936600
	587	sp|P43024|CX6A1_MOUSE	Cytochrome c oxidase subunit 6A1, mitochondrial OS=Mus musculus OX=10090 GN=Cox6a1 PE=1 SV=2	863448	1.06764e+06	866261	932449
	588	sp|P09925|SURF1_MOUSE	Surfeit locus protein 1 OS=Mus musculus OX=10090 GN=Surf1 PE=1 SV=3	1.07829e+06	581655	1.12162e+06	927188
	589	sp|P19258|MPV17_MOUSE	Protein Mpv17 OS=Mus musculus OX=10090 GN=Mpv17 PE=1 SV=1	888222	912405	970043	923557
	590	sp|Q99N89|RM43_MOUSE	39S ribosomal protein L43, mitochondrial OS=Mus musculus OX=10090 GN=Mrpl43 PE=1 SV=1	937939	752061	1.06757e+06	919191
	591	sp|P63001|RAC1_MOUSE	Ras-related C3 botulinum toxin substrate 1 OS=Mus musculus OX=10090 GN=Rac1 PE=1 SV=1	814756	721834	1.20325e+06	913280
	592	sp|P62835|RAP1A_MOUSE	Ras-related protein Rap-1A OS=Mus musculus OX=10090 GN=Rap1a PE=1 SV=1	797792	1.03113e+06	871015	899980
	593	sp|Q99M04|LIAS_MOUSE	Lipoyl synthase, mitochondrial OS=Mus musculus OX=10090 GN=Lias PE=1 SV=1	724211	884876	1.07963e+06	896240
	594	sp|Q8R035|ICT1_MOUSE	Peptidyl-tRNA hydrolase ICT1, mitochondrial OS=Mus musculus OX=10090 GN=Mrpl58 PE=1 SV=1	928168	836380	919648	894732
	595	sp|Q5F285|TM256_MOUSE	Transmembrane protein 256 OS=Mus musculus OX=10090 GN=Tmem256 PE=1 SV=1	979109	778504	924204	893939
	596	sp|Q9CQ85|TIM22_MOUSE	Mitochondrial import inner membrane translocase subunit Tim22 OS=Mus musculus OX=10090 GN=Timm22 PE=1 SV=1	899453	840135	941840	893809
	597	sp|Q9CWD8|NUBPL_MOUSE	Iron-sulfur protein NUBPL OS=Mus musculus OX=10090 GN=Nubpl PE=1 SV=2	958265	884400	838154	893606
	598	sp|Q8CC21|TTC19_MOUSE	Tetratricopeptide repeat protein 19, mitochondrial OS=Mus musculus OX=10090 GN=Ttc19 PE=1 SV=1	1.01062e+06	863894	759938	878149
	599	sp|Q5SUC9|SCO1_MOUSE	Protein SCO1 homolog, mitochondrial OS=Mus musculus OX=10090 GN=Sco1 PE=1 SV=1	547302	1.17345e+06	909801	876850
	600	sp|O55003|BNIP3_MOUSE	BCL2/adenovirus E1B 19 kDa protein-interacting protein 3 OS=Mus musculus OX=10090 GN=Bnip3 PE=1 SV=1	870397	846600	908129	875042
	601	sp|Q9QUI0|RHOA_MOUSE	Transforming protein RhoA OS=Mus musculus OX=10090 GN=Rhoa PE=1 SV=1	870677	988609	758955	872747
	602	sp|Q9JJL8|SYSM_MOUSE	Serine--tRNA ligase, mitochondrial OS=Mus musculus OX=10090 GN=Sars2 PE=1 SV=2	799057	955144	854695	869632
	603	sp|Q8JZM0|TFB1M_MOUSE	Dimethyladenosine transferase 1, mitochondrial OS=Mus musculus OX=10090 GN=Tfb1m PE=1 SV=1	866985	905356	836076	869473
	604	sp|Q8BVI4|DHPR_MOUSE	Dihydropteridine reductase OS=Mus musculus OX=10090 GN=Qdpr PE=1 SV=2	441374	278661	1.87935e+06	866463
	605	sp|Q9Z0V7|TI17B_MOUSE	Mitochondrial import inner membrane translocase subunit Tim17-B OS=Mus musculus OX=10090 GN=Timm17b PE=1 SV=1	1.20936e+06	741970	647665	866331
	606	sp|Q8K215|LYRM4_MOUSE	LYR motif-containing protein 4 OS=Mus musculus OX=10090 GN=Lyrm4 PE=1 SV=1	788061	1.03289e+06	768509	863153
	607	sp|Q3TQB2|FXRD1_MOUSE	FAD-dependent oxidoreductase domain-containing protein 1 OS=Mus musculus OX=10090 GN=Foxred1 PE=1 SV=1	1.00398e+06	680464	867931	850793
	608	sp|Q9CQ06|RM24_MOUSE	39S ribosomal protein L24, mitochondrial OS=Mus musculus OX=10090 GN=Mrpl24 PE=1 SV=1	916365	776813	849547	847575
	609	sp|Q923X4|GLRX2_MOUSE	Glutaredoxin-2, mitochondrial OS=Mus musculus OX=10090 GN=Glrx2 PE=1 SV=1	858929	933775	744732	845812
	610	sp|Q8VC19|HEM1_MOUSE	5-aminolevulinate synthase, non-specific, mitochondrial OS=Mus musculus OX=10090 GN=Alas1 PE=1 SV=2	569578	1.14809e+06	782430	833366
	611	sp|P11404|FABPH_MOUSE	Fatty acid-binding protein, heart OS=Mus musculus OX=10090 GN=Fabp3 PE=1 SV=5	831625	784683	877495	831268
	612	sp|Q99N92|RM27_MOUSE	39S ribosomal protein L27, mitochondrial OS=Mus musculus OX=10090 GN=Mrpl27 PE=1 SV=1	770500	803019	907314	826945
	613	sp|P60766|CDC42_MOUSE	Cell division control protein 42 homolog OS=Mus musculus OX=10090 GN=Cdc42 PE=1 SV=2	700054	894378	861182	818538
	614	sp|Q61578|ADRO_MOUSE	NADPH:adrenodoxin oxidoreductase, mitochondrial OS=Mus musculus OX=10090 GN=Fdxr PE=1 SV=1	1.05138e+06	540260	791825	794488
	615	sp|Q8JZU0|NUD13_MOUSE	NAD(P)H pyrophosphatase NUDT13, mitochondrial OS=Mus musculus OX=10090 GN=Nudt13 PE=1 SV=2	845891	831112	680821	785941
	616	sp|Q61781|K1C14_MOUSE	Keratin, type I cytoskeletal 14 OS=Mus musculus OX=10090 GN=Krt14 PE=1 SV=2	691725	626530	1.03341e+06	783888
	617	sp|Q3U2A8|SYVM_MOUSE	Valine--tRNA ligase, mitochondrial OS=Mus musculus OX=10090 GN=Vars2 PE=1 SV=2	660104	580413	1.0861e+06	775540
	618	sp|Q9DCI9|RM32_MOUSE	39S ribosomal protein L32, mitochondrial OS=Mus musculus OX=10090 GN=Mrpl32 PE=1 SV=1	672094	960920	681089	771368
	619	sp|Q9CR88|RT14_MOUSE	28S ribosomal protein S14, mitochondrial OS=Mus musculus OX=10090 GN=Mrps14 PE=1 SV=1	735710	766609	807079	769799
	620	sp|Q99N93|RM16_MOUSE	39S ribosomal protein L16, mitochondrial OS=Mus musculus OX=10090 GN=Mrpl16 PE=1 SV=1	640624	726992	934899	767505
	621	sp|Q91VC9|GHITM_MOUSE	Growth hormone-inducible transmembrane protein OS=Mus musculus OX=10090 GN=Ghitm PE=1 SV=1	661427	733605	885986	760339
	622	sp|Q9D009|LIPT2_MOUSE	Putative lipoyltransferase 2, mitochondrial OS=Mus musculus OX=10090 GN=Lipt2 PE=1 SV=2	704652	788821	779604	757692
	623	sp|Q8VEA4|MIA40_MOUSE	Mitochondrial intermembrane space import and assembly protein 40 OS=Mus musculus OX=10090 GN=Chchd4 PE=1 SV=1	673795	868753	729226	757258
	624	sp|Q6P8I6|COX11_MOUSE	Cytochrome c oxidase assembly protein COX11, mitochondrial OS=Mus musculus OX=10090 GN=Cox11 PE=1 SV=1	873001	579551	795676	749410
	625	sp|Q8K1C0|ANGE2_MOUSE	Protein angel homolog 2 OS=Mus musculus OX=10090 GN=Angel2 PE=1 SV=1	376909	1.04966e+06	818735	748436
	626	sp|Q9CR13|FMC1_MOUSE	Protein FMC1 homolog OS=Mus musculus OX=10090 GN=Fmc1 PE=1 SV=1	397092	698085	1.13754e+06	744239
	627	sp|P34884|MIF_MOUSE	Macrophage migration inhibitory factor OS=Mus musculus OX=10090 GN=Mif PE=1 SV=2	828046	636941	739153	734713
	628	sp|Q8CEE7|RDH13_MOUSE	Retinol dehydrogenase 13 OS=Mus musculus OX=10090 GN=Rdh13 PE=1 SV=1	611205	833885	747534	730875
	629	sp|Q9CXD6|MCUR1_MOUSE	Mitochondrial calcium uniporter regulator 1 OS=Mus musculus OX=10090 GN=Mcur1 PE=1 SV=1	733449	718531	739585	730522
	630	sp|Q9CQJ1|HIG2A_MOUSE	HIG1 domain family member 2A OS=Mus musculus OX=10090 GN=Higd2a PE=3 SV=1	710568	1.0019e+06	474966	729146
	631	sp|P31786|ACBP_MOUSE	Acyl-CoA-binding protein OS=Mus musculus OX=10090 GN=Dbi PE=1 SV=2	507064	1.49081e+06	183806	727225
	632	sp|Q8BTY1|KAT1_MOUSE	Kynurenine--oxoglutarate transaminase 1 OS=Mus musculus OX=10090 GN=Kyat1 PE=1 SV=1	760962	726730	651640	713111
	633	sp|Q9WVA2|TIM8A_MOUSE	Mitochondrial import inner membrane translocase subunit Tim8 A OS=Mus musculus OX=10090 GN=Timm8a1 PE=1 SV=1	758454	698717	651953	703041
	634	sp|Q9D1I2|CAR19_MOUSE	Caspase recruitment domain-containing protein 19 OS=Mus musculus OX=10090 GN=Card19 PE=1 SV=1	790420	570950	747683	703018
	635	sp|Q9JIQ3|DBLOH_MOUSE	Diablo IAP-binding mitochondrial protein OS=Mus musculus OX=10090 GN=Diablo PE=1 SV=2	472074	1.28757e+06	347457	702367
	636	sp|Q9CQN7|RM41_MOUSE	39S ribosomal protein L41, mitochondrial OS=Mus musculus OX=10090 GN=Mrpl41 PE=1 SV=1	692051	552309	856030	700130
	637	sp|Q9CQF8|RT63_MOUSE	Ribosomal protein 63, mitochondrial OS=Mus musculus OX=10090 GN=Mrpl57 PE=1 SV=1	633495	795078	636419	688331
	638	sp|Q8BMG8|MFTC_MOUSE	Mitochondrial folate transporter/carrier OS=Mus musculus OX=10090 GN=Slc25a32 PE=1 SV=1	768741	768353	523955	687016
	639	sp|Q5H8C4|VP13A_MOUSE	Intermembrane lipid transfer protein VPS13A OS=Mus musculus OX=10090 GN=Vps13a PE=1 SV=1	572727	593715	892217	686220
	640	sp|P00158|CYB_MOUSE	Cytochrome b OS=Mus musculus OX=10090 GN=Mt-Cyb PE=1 SV=1	732996	543612	772528	683046
	641	sp|Q99N91|RM34_MOUSE	39S ribosomal protein L34, mitochondrial OS=Mus musculus OX=10090 GN=Mrpl34 PE=1 SV=1	619611	580795	804577	668328
	642	sp|Q60766|IRGM1_MOUSE	Immunity-related GTPase family M protein 1 OS=Mus musculus OX=10090 GN=Irgm1 PE=1 SV=1	648842	647225	690355	662141
	643	sp|Q9CPW3|RM54_MOUSE	39S ribosomal protein L54, mitochondrial OS=Mus musculus OX=10090 GN=Mrpl54 PE=1 SV=1	604673	732465	642605	659915
	644	sp|Q9CR76|TM186_MOUSE	Transmembrane protein 186 OS=Mus musculus OX=10090 GN=Tmem186 PE=1 SV=2	403231	666874	865113	645073
	645	sp|Q9Z110|P5CS_MOUSE	Delta-1-pyrroline-5-carboxylate synthase OS=Mus musculus OX=10090 GN=Aldh18a1 PE=1 SV=2	551161	754216	603857	636412
	646	sp|P48758|CBR1_MOUSE	Carbonyl reductase [NADPH] 1 OS=Mus musculus OX=10090 GN=Cbr1 PE=1 SV=3	577336	586437	729346	631040
	647	sp|Q9DCA2|RT11_MOUSE	28S ribosomal protein S11, mitochondrial OS=Mus musculus OX=10090 GN=Mrps11 PE=1 SV=2	442030	722859	721271	628720
	648	sp|O35143|ATIF1_MOUSE	ATPase inhibitor, mitochondrial OS=Mus musculus OX=10090 GN=Atp5if1 PE=1 SV=2	535812	486218	835134	619055
	649	sp|Q8JZN7|MIRO2_MOUSE	Mitochondrial Rho GTPase 2 OS=Mus musculus OX=10090 GN=Rhot2 PE=1 SV=1	482878	860577	507411	616955
	650	sp|Q9CYK1|SYWM_MOUSE	Tryptophan--tRNA ligase, mitochondrial OS=Mus musculus OX=10090 GN=Wars2 PE=1 SV=2	561147	683888	597009	614015
	651	sp|P56375|ACYP2_MOUSE	Acylphosphatase-2 OS=Mus musculus OX=10090 GN=Acyp2 PE=1 SV=2	635801	612631	585350	611261
	652	sp|Q8C3X2|CC90B_MOUSE	Coiled-coil domain-containing protein 90B, mitochondrial OS=Mus musculus OX=10090 GN=Ccdc90b PE=1 SV=1	636760	689388	478238	601462
	653	sp|Q8VCE6|NT5M_MOUSE	5'(3')-deoxyribonucleotidase, mitochondrial OS=Mus musculus OX=10090 GN=Nt5m PE=1 SV=1	592775	679241	528976	600330
	654	sp|B7ZMP1|XPP3_MOUSE	Xaa-Pro aminopeptidase 3 OS=Mus musculus OX=10090 GN=Xpnpep3 PE=1 SV=1	554289	567531	678600	600140
	655	sp|P17742|PPIA_MOUSE	Peptidyl-prolyl cis-trans isomerase A OS=Mus musculus OX=10090 GN=Ppia PE=1 SV=2	393105	621482	754965	589850
	656	sp|Q8C0K5|GDC_MOUSE	Graves disease carrier protein homolog OS=Mus musculus OX=10090 GN=Slc25a16 PE=1 SV=1	543947	575628	644729	588102
	657	sp|Q8CIM3|D2HDH_MOUSE	D-2-hydroxyglutarate dehydrogenase, mitochondrial OS=Mus musculus OX=10090 GN=D2hgdh PE=1 SV=3	641214	580321	527822	583119
	658	sp|Q8R3K3|PTCD2_MOUSE	Pentatricopeptide repeat-containing protein 2, mitochondrial OS=Mus musculus OX=10090 GN=Ptcd2 PE=1 SV=1	507900	574982	660422	581101
	659	sp|Q3U213|SRAC1_MOUSE	Protein SERAC1 OS=Mus musculus OX=10090 GN=Serac1 PE=2 SV=1	576940	622773	539034	579582
	660	sp|P62073|TIM10_MOUSE	Mitochondrial import inner membrane translocase subunit Tim10 OS=Mus musculus OX=10090 GN=Timm10 PE=1 SV=1	539588	704705	479883	574725
	661	sp|Q9CR24|NUDT8_MOUSE	Mitochondrial coenzyme A diphosphatase NUDT8 OS=Mus musculus OX=10090 GN=Nudt8 PE=1 SV=1	660399	406624	649642	572221
	662	sp|Q99L04|DHRS1_MOUSE	Dehydrogenase/reductase SDR family member 1 OS=Mus musculus OX=10090 GN=Dhrs1 PE=1 SV=1	372733	605298	737900	571977
	663	sp|P62631|EF1A2_MOUSE	Elongation factor 1-alpha 2 OS=Mus musculus OX=10090 GN=Eef1a2 PE=1 SV=1	558270	530613	596295	561726
	664	sp|Q91YP2|NEUL_MOUSE	Neurolysin, mitochondrial OS=Mus musculus OX=10090 GN=Nln PE=1 SV=1	885085	271687	500236	552336
	665	sp|Q8CBY0|GATC_MOUSE	Glutamyl-tRNA(Gln) amidotransferase subunit C, mitochondrial OS=Mus musculus OX=10090 GN=Gatc PE=1 SV=1	483963	614100	542221	546761
	666	sp|A2ASZ8|SCMC2_MOUSE	Calcium-binding mitochondrial carrier protein SCaMC-2 OS=Mus musculus OX=10090 GN=Slc25a25 PE=1 SV=1	580054	511272	548385	546570
	667	sp|P04247|MYG_MOUSE	Myoglobin OS=Mus musculus OX=10090 GN=Mb PE=1 SV=3	323465	729344	570826	541212
	668	sp|P00416|COX3_MOUSE	Cytochrome c oxidase subunit 3 OS=Mus musculus OX=10090 GN=mt-Co3 PE=1 SV=2	344153	670667	608742	541187
	669	sp|Q6PCP5|MFF_MOUSE	Mitochondrial fission factor OS=Mus musculus OX=10090 GN=Mff PE=1 SV=1	507582	548629	567300	541170
	670	sp|Q9CQV1|TIM16_MOUSE	Mitochondrial import inner membrane translocase subunit TIM16 OS=Mus musculus OX=10090 GN=Pam16 PE=1 SV=1	426702	659519	529291	538504
	671	sp|P56391|CX6B1_MOUSE	Cytochrome c oxidase subunit 6B1 OS=Mus musculus OX=10090 GN=Cox6b1 PE=1 SV=2	569970	285230	755391	536864
	672	sp|P07724|ALBU_MOUSE	Albumin OS=Mus musculus OX=10090 GN=Alb PE=1 SV=3	561467	501718	531417	531534
	673	sp|Q8BSF4|PISD_MOUSE	Phosphatidylserine decarboxylase proenzyme, mitochondrial OS=Mus musculus OX=10090 GN=Pisd PE=2 SV=1	609163	527551	457034	531249
	674	sp|Q9CQS4|S2546_MOUSE	Mitochondrial outer membrane protein SLC25A46 OS=Mus musculus OX=10090 GN=Slc25a46 PE=1 SV=1	369519	479700	671642	506954
	675	sp|Q9CQP0|RM33_MOUSE	39S ribosomal protein L33, mitochondrial OS=Mus musculus OX=10090 GN=Mrpl33 PE=1 SV=1	463333	604091	451156	506193
	676	sp|Q9D1E8|PLCE_MOUSE	1-acyl-sn-glycerol-3-phosphate acyltransferase epsilon OS=Mus musculus OX=10090 GN=Agpat5 PE=1 SV=2	608413	314845	587892	503716
	677	sp|Q8CEI1|BOLA3_MOUSE	BolA-like protein 3 OS=Mus musculus OX=10090 GN=Bola3 PE=1 SV=1	566394	409303	514924	496874
	678	sp|Q8BJU9|RF1ML_MOUSE	Peptide chain release factor 1-like, mitochondrial OS=Mus musculus OX=10090 GN=Mtrf1l PE=2 SV=1	428595	608902	451119	496205
	679	sp|Q9D125|RT25_MOUSE	28S ribosomal protein S25, mitochondrial OS=Mus musculus OX=10090 GN=Mrps25 PE=1 SV=1	542296	540277	396894	493156
	680	sp|P68372|TBB4B_MOUSE	Tubulin beta-4B chain OS=Mus musculus OX=10090 GN=Tubb4b PE=1 SV=1	445590	473765	553110	490821
	681	sp|P50446|K2C6A_MOUSE	Keratin, type II cytoskeletal 6A OS=Mus musculus OX=10090 GN=Krt6a PE=1 SV=3	201286	386244	884867	490799
	682	sp|Q8JZY4|MRPP3_MOUSE	Mitochondrial ribonuclease P catalytic subunit OS=Mus musculus OX=10090 GN=Prorp PE=2 SV=1	440619	553071	458423	484038
	683	sp|Q91VC4|PLVAP_MOUSE	Plasmalemma vesicle-associated protein OS=Mus musculus OX=10090 GN=Plvap PE=1 SV=1	675652	465833	308508	483331
	684	sp|Q9D938|TM160_MOUSE	Transmembrane protein 160 OS=Mus musculus OX=10090 GN=Tmem160 PE=2 SV=1	441171	537107	466348	481542
	685	sp|Q9D773|RM02_MOUSE	39S ribosomal protein L2, mitochondrial OS=Mus musculus OX=10090 GN=Mrpl2 PE=1 SV=1	455751	526509	459560	480606
	686	sp|P34914|HYES_MOUSE	Bifunctional epoxide hydrolase 2 OS=Mus musculus OX=10090 GN=Ephx2 PE=1 SV=2	436973	505932	449571	464159
	687	sp|Q9D0L7|ARM10_MOUSE	Armadillo repeat-containing protein 10 OS=Mus musculus OX=10090 GN=Armc10 PE=1 SV=1	304066	259304	812548	458639
	688	sp|Q5XJY4|PARL_MOUSE	Presenilins-associated rhomboid-like protein, mitochondrial OS=Mus musculus OX=10090 GN=Parl PE=1 SV=1	513623	476088	381660	457124
	689	sp|A7RDN6|RNLS_MOUSE	Renalase OS=Mus musculus OX=10090 GN=Rnls PE=1 SV=2	999530	44434.8	307309	450425
	690	sp|Q9Z1Q2|ABHGA_MOUSE	Phosphatidylserine lipase ABHD16A OS=Mus musculus OX=10090 GN=Abhd16a PE=1 SV=3	624680	547827	164318	445608
	691	sp|Q9CZD3|GARS_MOUSE	Glycine--tRNA ligase OS=Mus musculus OX=10090 GN=Gars1 PE=1 SV=1	290962	547183	489136	442427
	692	sp|Q9WU56|PUS1_MOUSE	Pseudouridylate synthase 1 homolog OS=Mus musculus OX=10090 GN=Pus1 PE=1 SV=2	414759	413085	496349	441398
	693	sp|Q9Z2K1|K1C16_MOUSE	Keratin, type I cytoskeletal 16 OS=Mus musculus OX=10090 GN=Krt16 PE=1 SV=3	356071	267879	662951	428967
	694	sp|Q8K013|GTPBA_MOUSE	GTP-binding protein 10 OS=Mus musculus OX=10090 GN=Gtpbp10 PE=2 SV=1	606524	111607	567679	428604
	695	sp|Q3TUH1|TAM41_MOUSE	Phosphatidate cytidylyltransferase, mitochondrial OS=Mus musculus OX=10090 GN=Tamm41 PE=1 SV=2	430274	377019	472579	426624
	696	sp|O09165|CASQ1_MOUSE	Calsequestrin-1 OS=Mus musculus OX=10090 GN=Casq1 PE=1 SV=3	302645	639705	334755	425702
	697	sp|Q9CZL5|PHS2_MOUSE	Pterin-4-alpha-carbinolamine dehydratase 2 OS=Mus musculus OX=10090 GN=Pcbd2 PE=1 SV=2	242677	491923	540321	424974
	698	sp|Q9WU79|PROD_MOUSE	Proline dehydrogenase 1, mitochondrial OS=Mus musculus OX=10090 GN=Prodh PE=1 SV=2	540860	414040	314000	422966
	699	sp|Q99N85|RT18A_MOUSE	28S ribosomal protein S18a, mitochondrial OS=Mus musculus OX=10090 GN=Mrps18a PE=2 SV=1	388028	454981	415070	419360
	700	sp|P56380|AP4A_MOUSE	Bis(5'-nucleosyl)-tetraphosphatase [asymmetrical] OS=Mus musculus OX=10090 GN=Nudt2 PE=1 SV=3	346341	546945	361512	418266
	701	sp|Q8VCM4|LIPT_MOUSE	Lipoyltransferase 1, mitochondrial OS=Mus musculus OX=10090 GN=Lipt1 PE=1 SV=1	778412	240764	230364	416514
	702	sp|Q8K126|RF1M_MOUSE	Peptide chain release factor 1, mitochondrial OS=Mus musculus OX=10090 GN=Mtrf1 PE=2 SV=1	365282	461926	419592	415600
	703	sp|P61027|RAB10_MOUSE	Ras-related protein Rab-10 OS=Mus musculus OX=10090 GN=Rab10 PE=1 SV=1	462029	443188	335260	413492
	704	sp|Q9Z0S1|BPNT1_MOUSE	3'(2'),5'-bisphosphate nucleotidase 1 OS=Mus musculus OX=10090 GN=Bpnt1 PE=1 SV=2	384896	442573	408225	411898
	705	sp|Q9CQ43|DUT_MOUSE	Deoxyuridine 5'-triphosphate nucleotidohydrolase OS=Mus musculus OX=10090 GN=Dut PE=1 SV=1	363671	445662	426212	411848
	706	sp|Q8BTE0|SDHF4_MOUSE	Succinate dehydrogenase assembly factor 4, mitochondrial OS=Mus musculus OX=10090 GN=Sdhaf4 PE=3 SV=2	410492	319669	487629	405930
	707	sp|Q8BMD8|SCMC1_MOUSE	Calcium-binding mitochondrial carrier protein SCaMC-1 OS=Mus musculus OX=10090 GN=Slc25a24 PE=1 SV=1	625588	455742	116866	399398
	708	sp|Q9D0Y8|RM52_MOUSE	39S ribosomal protein L52, mitochondrial OS=Mus musculus OX=10090 GN=Mrpl52 PE=1 SV=1	449706	443324	302970	398667
	709	sp|Q5NCE8|MRS2_MOUSE	Magnesium transporter MRS2 homolog, mitochondrial OS=Mus musculus OX=10090 GN=Mrs2 PE=2 SV=2	354920	399834	439913	398223
	710	sp|Q14DH7|ACSS3_MOUSE	Acyl-CoA synthetase short-chain family member 3, mitochondrial OS=Mus musculus OX=10090 GN=Acss3 PE=1 SV=2	373134	372047	424360	389847
	711	sp|Q9CPS6|HINT3_MOUSE	Adenosine 5'-monophosphoramidase HINT3 OS=Mus musculus OX=10090 GN=Hint3 PE=1 SV=1	420336	375615	369776	388576
	712	sp|P19001|K1C19_MOUSE	Keratin, type I cytoskeletal 19 OS=Mus musculus OX=10090 GN=Krt19 PE=1 SV=1	410753	172999	505286	363013
	713	sp|P05063|ALDOC_MOUSE	Fructose-bisphosphate aldolase C OS=Mus musculus OX=10090 GN=Aldoc PE=1 SV=4	473507	321801	286639	360649
	714	sp|Q9CQ89|CUTA_MOUSE	Protein CutA OS=Mus musculus OX=10090 GN=Cuta PE=1 SV=3	433010	300349	338935	357431
	715	sp|P45377|ALD2_MOUSE	Aldose reductase-related protein 2 OS=Mus musculus OX=10090 GN=Akr1b8 PE=1 SV=2	184596	498634	379668	354299
	716	sp|Q9CWJ9|PUR9_MOUSE	Bifunctional purine biosynthesis protein ATIC OS=Mus musculus OX=10090 GN=Atic PE=1 SV=2	441931	280941	339122	353998
	717	sp|Q9D2R8|RT33_MOUSE	28S ribosomal protein S33, mitochondrial OS=Mus musculus OX=10090 GN=Mrps33 PE=1 SV=1	321133	356111	369948	349064
	718	sp|Q3UN90|LYRM9_MOUSE	LYR motif-containing protein 9 OS=Mus musculus OX=10090 GN=Lyrm9 PE=3 SV=1	504410	210193	314472	343025
	719	sp|Q99KB8|GLO2_MOUSE	Hydroxyacylglutathione hydrolase, mitochondrial OS=Mus musculus OX=10090 GN=Hagh PE=1 SV=2	414846	242222	337733	331600
	720	sp|Q9CPY0|MRM2_MOUSE	rRNA methyltransferase 2, mitochondrial OS=Mus musculus OX=10090 GN=Mrm2 PE=1 SV=1	350108	262175	361823	324702
	721	sp|Q8CD10|MICU2_MOUSE	Calcium uptake protein 2, mitochondrial OS=Mus musculus OX=10090 GN=Micu2 PE=1 SV=2	293162	332393	306331	310628
	722	sp|Q60714|S27A1_MOUSE	Long-chain fatty acid transport protein 1 OS=Mus musculus OX=10090 GN=Slc27a1 PE=1 SV=1	362324	258754	305461	308847
	723	sp|Q8C1Q6|SMIM4_MOUSE	Small integral membrane protein 4 OS=Mus musculus OX=10090 GN=Smim4 PE=1 SV=2	393806	326071	187480	302452
	724	sp|Q02257|PLAK_MOUSE	Junction plakoglobin OS=Mus musculus OX=10090 GN=Jup PE=1 SV=3	319861	172711	408530	300367
	725	sp|Q9Z0V8|TI17A_MOUSE	Mitochondrial import inner membrane translocase subunit Tim17-A OS=Mus musculus OX=10090 GN=Timm17a PE=1 SV=1	251570	351706	286811	296696
	726	sp|Q3TDN2|FAF2_MOUSE	FAS-associated factor 2 OS=Mus musculus OX=10090 GN=Faf2 PE=1 SV=2	319841	228528	341371	296580
	727	sp|P0DJF2|PT117_MOUSE	Protein PET117 homolog, mitochondrial OS=Mus musculus OX=10090 GN=Pet117 PE=3 SV=1	329381	259195	272474	287017
	728	sp|Q8BHF7|PGPS1_MOUSE	CDP-diacylglycerol--glycerol-3-phosphate 3-phosphatidyltransferase, mitochondrial OS=Mus musculus OX=10090 GN=Pgs1 PE=1 SV=1	251635	321471	265874	279660
	729	sp|Q9CQB5|CISD2_MOUSE	CDGSH iron-sulfur domain-containing protein 2 OS=Mus musculus OX=10090 GN=Cisd2 PE=1 SV=1	262569	358500	212172	277747
	730	sp|Q99JY4|TRABD_MOUSE	TraB domain-containing protein OS=Mus musculus OX=10090 GN=Trabd PE=1 SV=1	275728	255019	295691	275479
	731	sp|Q8R2L5|RT18C_MOUSE	28S ribosomal protein S18c, mitochondrial OS=Mus musculus OX=10090 GN=Mrps18c PE=1 SV=1	262682	326881	227375	272312
	732	sp|Q9CZ83|RM55_MOUSE	39S ribosomal protein L55, mitochondrial OS=Mus musculus OX=10090 GN=Mrpl55 PE=1 SV=1	257722	300572	255038	271111
	733	sp|Q9CY28|GTPB8_MOUSE	GTP-binding protein 8 OS=Mus musculus OX=10090 GN=Gtpbp8 PE=2 SV=1	320889	216306	275748	270981
	734	sp|Q8BVU5|NUDT9_MOUSE	ADP-ribose pyrophosphatase, mitochondrial OS=Mus musculus OX=10090 GN=Nudt9 PE=1 SV=1	405977	259841	114904	260241
	735	sp|P05977|MYL1_MOUSE	Myosin light chain 1/3, skeletal muscle isoform OS=Mus musculus OX=10090 GN=Myl1 PE=1 SV=2	311372	179054	289216	259881
	736	sp|Q9D0B8|RIBC1_MOUSE	RIB43A-like with coiled-coils protein 1 OS=Mus musculus OX=10090 GN=Ribc1 PE=2 SV=1	247920	158887	370685	259164
	737	sp|Q8BTE5|CEBOS_MOUSE	Protein CEBPZOS OS=Mus musculus OX=10090 GN=Cebpzos PE=3 SV=2	165897	193404	406637	255313
	738	sp|P10639|THIO_MOUSE	Thioredoxin OS=Mus musculus OX=10090 GN=Txn PE=1 SV=3	330758	122430	301076	251421
	739	sp|Q9D3P8|PLRKT_MOUSE	Plasminogen receptor (KT) OS=Mus musculus OX=10090 GN=Plgrkt PE=1 SV=1	276226	67518.3	400474	248073
	740	sp|E9Q557|DESP_MOUSE	Desmoplakin OS=Mus musculus OX=10090 GN=Dsp PE=1 SV=1	246055	200116	288919	245030
	741	sp|Q66JZ4|TCAIM_MOUSE	T-cell activation inhibitor, mitochondrial OS=Mus musculus OX=10090 GN=TCAIM PE=1 SV=1	241155	317200	171936	243431
	742	sp|Q9CQL4|RM20_MOUSE	39S ribosomal protein L20, mitochondrial OS=Mus musculus OX=10090 GN=Mrpl20 PE=1 SV=1	156279	254347	309430	240018
	743	sp|P06745|G6PI_MOUSE	Glucose-6-phosphate isomerase OS=Mus musculus OX=10090 GN=Gpi PE=1 SV=4	138703	448260	128187	238383
	744	sp|Q9CR63|COX16_MOUSE	Cytochrome c oxidase assembly protein COX16 homolog, mitochondrial OS=Mus musculus OX=10090 GN=Cox16 PE=3 SV=1	240947	276821	191265	236345
	745	sp|P04104|K2C1_MOUSE	Keratin, type II cytoskeletal 1 OS=Mus musculus OX=10090 GN=Krt1 PE=1 SV=4	286965	231911	176839	231905
	746	sp|Q9CZ57|NSUN4_MOUSE	5-methylcytosine rRNA methyltransferase NSUN4 OS=Mus musculus OX=10090 GN=Nsun4 PE=1 SV=1	176028	243179	258527	225911
	747	sp|Q8JZU2|TXTP_MOUSE	Tricarboxylate transport protein, mitochondrial OS=Mus musculus OX=10090 GN=Slc25a1 PE=1 SV=1	241578	195609	234604	223930
	748	sp|P70426|RIT1_MOUSE	GTP-binding protein Rit1 OS=Mus musculus OX=10090 GN=Rit1 PE=1 SV=1	214416	248832	207447	223565
	749	sp|Q923K4|GTPB3_MOUSE	tRNA modification GTPase GTPBP3, mitochondrial OS=Mus musculus OX=10090 GN=Gtpbp3 PE=2 SV=1	195264	206860	259041	220388
	750	sp|P03903|NU4LM_MOUSE	NADH-ubiquinone oxidoreductase chain 4L OS=Mus musculus OX=10090 GN=Mtnd4l PE=1 SV=2	84950.4	97865.5	468108	216975
	751	sp|Q8R216|SIR4_MOUSE	NAD-dependent protein lipoamidase sirtuin-4, mitochondrial OS=Mus musculus OX=10090 GN=Sirt4 PE=1 SV=3	224088	215580	188104	209257
	752	sp|P56383|AT5G2_MOUSE	ATP synthase F(0) complex subunit C2, mitochondrial OS=Mus musculus OX=10090 GN=Atp5mc2 PE=1 SV=2	227558	381458	17908.3	208975
	753	sp|Q3TIU4|PDE12_MOUSE	2',5'-phosphodiesterase 12 OS=Mus musculus OX=10090 GN=Pde12 PE=1 SV=2	259499	94569.4	253850	202639
	754	sp|Q9DB70|FUND1_MOUSE	FUN14 domain-containing protein 1 OS=Mus musculus OX=10090 GN=Fundc1 PE=1 SV=1	112941	487749	5405.95	202032
	755	sp|O88425|NDK6_MOUSE	Nucleoside diphosphate kinase 6 OS=Mus musculus OX=10090 GN=Nme6 PE=1 SV=1	200014	198004	199909	199309
	756	sp|Q8BPT6|IMP2L_MOUSE	Mitochondrial inner membrane protease subunit 2 OS=Mus musculus OX=10090 GN=Immp2l PE=1 SV=1	183896	224332	179737	195989
	757	sp|P97930|KTHY_MOUSE	Thymidylate kinase OS=Mus musculus OX=10090 GN=Dtymk PE=1 SV=2	172841	197887	215144	195291
	758	sp|P58059|RT21_MOUSE	28S ribosomal protein S21, mitochondrial OS=Mus musculus OX=10090 GN=Mrps21 PE=1 SV=1	193084	152175	232350	192536
	759	sp|P56382|ATP5E_MOUSE	ATP synthase subunit epsilon, mitochondrial OS=Mus musculus OX=10090 GN=Atp5f1e PE=1 SV=2	117131	274704	178994	190276
	760	sp|P20801|TNNC2_MOUSE	Troponin C, skeletal muscle OS=Mus musculus OX=10090 GN=Tnnc2 PE=1 SV=2	232453	117131	212289	187291
	761	sp|Q9R0Y5|KAD1_MOUSE	Adenylate kinase isoenzyme 1 OS=Mus musculus OX=10090 GN=Ak1 PE=1 SV=1	160881	174269	226119	187090
	762	sp|Q80ZS3|RT26_MOUSE	28S ribosomal protein S26, mitochondrial OS=Mus musculus OX=10090 GN=Mrps26 PE=1 SV=1	194014	140510	212158	182227
	763	sp|Q8K199|COXM2_MOUSE	COX assembly mitochondrial protein 2 homolog OS=Mus musculus OX=10090 GN=Cmc2 PE=3 SV=1	15736.8	228826	291069	178544
	764	sp|Q7TQ48|SRCA_MOUSE	Sarcalumenin OS=Mus musculus OX=10090 GN=Srl PE=1 SV=2	101932	363389	67303.1	177541
	765	sp|A2ADA5|PUSL1_MOUSE	tRNA pseudouridine synthase-like 1 OS=Mus musculus OX=10090 GN=Pusl1 PE=1 SV=1	181742	177399	171773	176971
	766	sp|Q9QZM2|DPOG2_MOUSE	DNA polymerase subunit gamma-2, mitochondrial OS=Mus musculus OX=10090 GN=Polg2 PE=1 SV=2	168600	181433	180666	176900
	767	sp|Q9DBL7|COASY_MOUSE	Bifunctional coenzyme A synthase OS=Mus musculus OX=10090 GN=Coasy PE=1 SV=2	203926	171146	152343	175805
	768	sp|P07356|ANXA2_MOUSE	Annexin A2 OS=Mus musculus OX=10090 GN=Anxa2 PE=1 SV=2	82188.7	216433	219107	172576
	769	sp|Q8JZS9|RM48_MOUSE	39S ribosomal protein L48, mitochondrial OS=Mus musculus OX=10090 GN=Mrpl48 PE=1 SV=1	252807	250817	7904.8	170510
	770	sp|Q61941|NNTM_MOUSE	NAD(P) transhydrogenase, mitochondrial OS=Mus musculus OX=10090 GN=Nnt PE=1 SV=2	120178	245343	144571	170031
	771	sp|Q9CRC3|CO040_MOUSE	UPF0235 protein C15orf40 homolog OS=Mus musculus OX=10090 PE=1 SV=1	320955	149013	30760.5	166909
	772	sp|Q80Y81|RNZ2_MOUSE	Zinc phosphodiesterase ELAC protein 2 OS=Mus musculus OX=10090 GN=Elac2 PE=1 SV=1	170213	144865	178702	164593
	773	sp|Q9CYF5|RCC1L_MOUSE	RCC1-like G exchanging factor-like protein OS=Mus musculus OX=10090 GN=Rcc1l PE=1 SV=1	186918	139271	161259	162483
	774	sp|Q8BQU3|SDHF3_MOUSE	Succinate dehydrogenase assembly factor 3, mitochondrial OS=Mus musculus OX=10090 GN=Sdhaf3 PE=2 SV=1	195927	27192.1	260707	161275
	775	sp|Q9WV96|T10B_MOUSE	Mitochondrial import inner membrane translocase subunit Tim10 B OS=Mus musculus OX=10090 GN=Timm10b PE=1 SV=1	139199	150862	189002	159688
	776	sp|Q9D113|DNLZ_MOUSE	DNL-type zinc finger protein OS=Mus musculus OX=10090 GN=Dnlz PE=1 SV=1	48577.5	202744	226661	159328
	777	sp|Q62465|VAT1_MOUSE	Synaptic vesicle membrane protein VAT-1 homolog OS=Mus musculus OX=10090 GN=Vat1 PE=1 SV=3	132353	191464	153323	159047
	778	sp|Q9CQL6|RM35_MOUSE	39S ribosomal protein L35, mitochondrial OS=Mus musculus OX=10090 GN=Mrpl35 PE=2 SV=1	161723	188115	126117	158651
	779	sp|Q9CPW9|MAP12_MOUSE	Methionine aminopeptidase 1D, mitochondrial OS=Mus musculus OX=10090 GN=Metap1d PE=2 SV=1	159967	167804	140600	156124
	780	sp|Q8BGF9|S2544_MOUSE	Solute carrier family 25 member 44 OS=Mus musculus OX=10090 GN=Slc25a44 PE=1 SV=1	153984	236123	74305.5	154804
	781	sp|Q80V03|ADCK5_MOUSE	Uncharacterized aarF domain-containing protein kinase 5 OS=Mus musculus OX=10090 GN=Adck5 PE=2 SV=2	146365	126540	175378	149428
	782	sp|Q9CPZ8|COXM1_MOUSE	COX assembly mitochondrial protein homolog OS=Mus musculus OX=10090 GN=Cmc1 PE=1 SV=1	184577	198366	62887.8	148610
	783	sp|Q3SXD3|HDDC2_MOUSE	5'-deoxynucleotidase HDDC2 OS=Mus musculus OX=10090 GN=Hddc2 PE=1 SV=1	105830	167229	160406	144489
	784	sp|Q8K1J6|TRNT1_MOUSE	CCA tRNA nucleotidyltransferase 1, mitochondrial OS=Mus musculus OX=10090 GN=Trnt1 PE=1 SV=1	112461	149728	170156	144115
	785	sp|Q80X85|RT07_MOUSE	28S ribosomal protein S7, mitochondrial OS=Mus musculus OX=10090 GN=Mrps7 PE=1 SV=1	139898	108913	182394	143735
	786	sp|Q9CY27|TECR_MOUSE	Very-long-chain enoyl-CoA reductase OS=Mus musculus OX=10090 GN=Tecr PE=1 SV=1	130869	167779	117088	138579
	787	sp|P11352|GPX1_MOUSE	Glutathione peroxidase 1 OS=Mus musculus OX=10090 GN=Gpx1 PE=1 SV=2	122135	137204	155772	138370
	788	sp|Q5RKZ7|MOCS1_MOUSE	Molybdenum cofactor biosynthesis protein 1 OS=Mus musculus OX=10090 GN=Mocs1 PE=1 SV=2	124641	166602	117562	136268
	789	sp|Q9CZU4|ERAL1_MOUSE	GTPase Era, mitochondrial OS=Mus musculus OX=10090 GN=Eral1 PE=2 SV=1	265153	79639	56363.6	133718
	790	sp|Q9JJG9|NOA1_MOUSE	Nitric oxide-associated protein 1 OS=Mus musculus OX=10090 GN=Noa1 PE=1 SV=1	170808	31990.3	186701	129833
	791	sp|Q9CXC3|MGME1_MOUSE	Mitochondrial genome maintenance exonuclease 1 OS=Mus musculus OX=10090 GN=Mgme1 PE=2 SV=1	131151	115752	137094	127999
	792	sp|Q920E5|FPPS_MOUSE	Farnesyl pyrophosphate synthase OS=Mus musculus OX=10090 GN=Fdps PE=1 SV=1	108385	137186	135564	127045
	793	sp|Q8VC74|COX18_MOUSE	Cytochrome c oxidase assembly protein COX18, mitochondrial OS=Mus musculus OX=10090 GN=Cox18 PE=1 SV=5	125709	134496	118542	126249
	794	sp|P51881|ADT2_MOUSE	ADP/ATP translocase 2 OS=Mus musculus OX=10090 GN=Slc25a5 PE=1 SV=3	113242	173913	89188.9	125448
	795	sp|Q8VIK2|M17L2_MOUSE	Mpv17-like protein 2 OS=Mus musculus OX=10090 GN=Mpv17l2 PE=1 SV=1	106855	185713	83025.2	125198
	796	sp|Q91VN4|MIC25_MOUSE	MICOS complex subunit Mic25 OS=Mus musculus OX=10090 GN=Chchd6 PE=1 SV=2	132036	103158	138920	124704
	797	sp|Q9D7N6|RM30_MOUSE	39S ribosomal protein L30, mitochondrial OS=Mus musculus OX=10090 GN=Mrpl30 PE=1 SV=1	122368	71895.8	169180	121148
	798	sp|P21300|ALD1_MOUSE	Aldo-keto reductase family 1 member B7 OS=Mus musculus OX=10090 GN=Akr1b7 PE=1 SV=4	106174	144406	108555	119712
	799	sp|Q9CWB7|YD286_MOUSE	Glutaredoxin-like protein C5orf63 homolog OS=Mus musculus OX=10090 PE=1 SV=1	93704	143453	121050	119403
	800	RRRRRsp|Q8CC86|PNCB_MOUSE	REVERSED Nicotinate phosphoribosyltransferase OS=Mus musculus OX=10090 GN=Naprt PE=1 SV=1	197532	105305	34800.2	112546
	801	sp|Q0VG49|CO061_MOUSE	Uncharacterized protein C15orf61 homolog OS=Mus musculus OX=10090 PE=2 SV=2	85144.2	152882	96427.5	111485
	802	sp|Q99PU8|DHX30_MOUSE	ATP-dependent RNA helicase DHX30 OS=Mus musculus OX=10090 GN=Dhx30 PE=1 SV=1	104588	119750	102975	109104
	803	sp|Q9WUB3|PYGM_MOUSE	Glycogen phosphorylase, muscle form OS=Mus musculus OX=10090 GN=Pygm PE=1 SV=3	41493.1	46189.4	231919	106534
	804	sp|Q9CQC9|SAR1B_MOUSE	GTP-binding protein SAR1b OS=Mus musculus OX=10090 GN=Sar1b PE=1 SV=1	255633	42986.8	8774.26	102465
	805	sp|Q9CQW2|ARL8B_MOUSE	ADP-ribosylation factor-like protein 8B OS=Mus musculus OX=10090 GN=Arl8b PE=1 SV=1	90464.4	106494	84641.8	93866.6
	806	sp|Q9CQ00|DMAC1_MOUSE	Distal membrane-arm assembly complex protein 1 OS=Mus musculus OX=10090 GN=Dmac1 PE=1 SV=1	28147.7	38874.2	213494	93505.4
	807	sp|Q8BZA9|TIGAR_MOUSE	Fructose-2,6-bisphosphatase TIGAR OS=Mus musculus OX=10090 GN=Tigar PE=1 SV=1	93094.7	101765	68955.4	87938.5
	808	sp|Q9CWV0|MASU1_MOUSE	Mitochondrial assembly of ribosomal large subunit protein 1 OS=Mus musculus OX=10090 GN=Malsu1 PE=1 SV=1	65089.3	142368	54124.8	87193.9
	809	sp|Q8BVN4|MTEF4_MOUSE	Transcription termination factor 4, mitochondrial OS=Mus musculus OX=10090 GN=Mterf4 PE=2 SV=1	71491.6	105380	84636.1	87169.3
	810	sp|Q8BGD8|COA6_MOUSE	Cytochrome c oxidase assembly factor 6 homolog OS=Mus musculus OX=10090 GN=Coa6 PE=1 SV=1	79540.8	76142.6	99609	85097.5
	811	sp|Q5FWK3|RHG01_MOUSE	Rho GTPase-activating protein 1 OS=Mus musculus OX=10090 GN=Arhgap1 PE=1 SV=1	183474	10467.8	59462.1	84467.9
	812	sp|Q8BGP6|S2540_MOUSE	Probable mitochondrial glutathione transporter SLC25A40 OS=Mus musculus OX=10090 GN=Slc25a40 PE=1 SV=1	73565.3	90145.2	85342	83017.5
	813	sp|Q91WF0|TAZ_MOUSE	Tafazzin OS=Mus musculus OX=10090 GN=Tafazzin PE=2 SV=1	132860	107604	6500.9	82321.5
	814	sp|Q6PE15|ABHDA_MOUSE	Palmitoyl-protein thioesterase ABHD10, mitochondrial OS=Mus musculus OX=10090 GN=Abhd10 PE=1 SV=1	85537.4	79090.7	73468.4	79365.5
	815	sp|Q9R0M6|RAB9A_MOUSE	Ras-related protein Rab-9A OS=Mus musculus OX=10090 GN=Rab9a PE=1 SV=1	131685	1799.08	104307	79263.8
	816	sp|Q9JII6|AK1A1_MOUSE	Aldo-keto reductase family 1 member A1 OS=Mus musculus OX=10090 GN=Akr1a1 PE=1 SV=3	16129.8	12033	203840	77334.3
	817	sp|Q5U680|SAMC_MOUSE	S-adenosylmethionine mitochondrial carrier protein OS=Mus musculus OX=10090 GN=Slc25a26 PE=1 SV=2	86900	95243.8	49838.6	77327.5
	818	sp|Q6P8M1|TATD1_MOUSE	Deoxyribonuclease TATDN1 OS=Mus musculus OX=10090 GN=Tatdn1 PE=1 SV=1	59681.3	94456.5	72986	75707.9
	819	sp|P61750|ARF4_MOUSE	ADP-ribosylation factor 4 OS=Mus musculus OX=10090 GN=Arf4 PE=1 SV=2	127158	86382	13074.5	75538.2
	820	sp|Q8BGY2|IF5A2_MOUSE	Eukaryotic translation initiation factor 5A-2 OS=Mus musculus OX=10090 GN=Eif5a2 PE=1 SV=3	7781.02	117076	93696	72850.9
	821	sp|Q5ND52|MRM3_MOUSE	rRNA methyltransferase 3, mitochondrial OS=Mus musculus OX=10090 GN=Mrm3 PE=2 SV=1	78337.7	63483.3	70299	70706.7
	822	sp|Q9CWT6|DDX28_MOUSE	Probable ATP-dependent RNA helicase DDX28 OS=Mus musculus OX=10090 GN=Ddx28 PE=2 SV=2	60452.5	66452.3	82104.4	69669.8
	823	sp|P17710|HXK1_MOUSE	Hexokinase-1 OS=Mus musculus OX=10090 GN=Hk1 PE=1 SV=3	25382.7	83044	90955.6	66460.7
	824	sp|Q8BGV0|SYNM_MOUSE	Probable asparagine--tRNA ligase, mitochondrial OS=Mus musculus OX=10090 GN=Nars2 PE=1 SV=1	8224.35	101074	82982.9	64093.8
	825	sp|B1AXP6|TOM5_MOUSE	Mitochondrial import receptor subunit TOM5 homolog OS=Mus musculus OX=10090 GN=Tomm5 PE=3 SV=1	49835.3	119445	15336.8	61538.9
	826	sp|Q01149|CO1A2_MOUSE	Collagen alpha-2(I) chain OS=Mus musculus OX=10090 GN=Col1a2 PE=1 SV=2	43201.6	58749.5	81971.5	61307.5
	827	sp|Q3U276|SDHF1_MOUSE	Succinate dehydrogenase assembly factor 1, mitochondrial OS=Mus musculus OX=10090 GN=Sdhaf1 PE=1 SV=1	50218.1	51920.8	79219.9	60452.9
	828	sp|P61922|GABT_MOUSE	4-aminobutyrate aminotransferase, mitochondrial OS=Mus musculus OX=10090 GN=Abat PE=1 SV=1	56685.4	73935.5	49957.3	60192.7
	829	sp|Q78RX3|SIM12_MOUSE	Small integral membrane protein 12 OS=Mus musculus OX=10090 GN=Smim12 PE=3 SV=1	18420.2	69370.9	91190.1	59660.4
	830	sp|Q5NCS9|MID49_MOUSE	Mitochondrial dynamics protein MID49 OS=Mus musculus OX=10090 GN=Mief2 PE=1 SV=1	87973.2	66425.4	17260.1	57219.6
	831	sp|Q80VP5|MTRFR_MOUSE	Mitochondrial translation release factor in rescue OS=Mus musculus OX=10090 GN=Mtrfr PE=1 SV=1	37990.3	53240.4	78417.8	56549.5
	832	sp|P11930|NUD19_MOUSE	Acyl-coenzyme A diphosphatase NUDT19 OS=Mus musculus OX=10090 GN=Nudt19 PE=1 SV=2	26246.5	103725	32971.9	54314.6
	833	sp|P84096|RHOG_MOUSE	Rho-related GTP-binding protein RhoG OS=Mus musculus OX=10090 GN=Rhog PE=1 SV=1	76465	72208.2	11089.3	53254.2
	834	sp|Q9DB10|EMRE_MOUSE	Essential MCU regulator, mitochondrial OS=Mus musculus OX=10090 GN=Smdt1 PE=1 SV=1	50308	65154	35921.9	50461.3
	835	sp|P68134|ACTS_MOUSE	Actin, alpha skeletal muscle OS=Mus musculus OX=10090 GN=Acta1 PE=1 SV=1	38925.4	56828.9	48901.1	48218.5
	836	sp|Q9CPV3|RM42_MOUSE	39S ribosomal protein L42, mitochondrial OS=Mus musculus OX=10090 GN=Mrpl42 PE=1 SV=1	49526.4	36420.2	52902.2	46282.9
	837	sp|Q9CWX4|RUSD4_MOUSE	Pseudouridylate synthase RPUSD4, mitochondrial OS=Mus musculus OX=10090 GN=Rpusd4 PE=2 SV=1	21605.8	46507.7	63726.4	43946.6
	838	sp|Q9CPU2|NDUB2_MOUSE	NADH dehydrogenase [ubiquinone] 1 beta subcomplex subunit 2, mitochondrial OS=Mus musculus OX=10090 GN=Ndufb2 PE=1 SV=1	25588.2	29383.4	73134.9	42702.2
	839	sp|Q61908|CMC4_MOUSE	Cx9C motif-containing protein 4 OS=Mus musculus OX=10090 GN=Cmc4 PE=2 SV=1	44288	29316.9	43693.5	39099.5
	840	sp|Q99J25|MRM1_MOUSE	rRNA methyltransferase 1, mitochondrial OS=Mus musculus OX=10090 GN=Mrm1 PE=2 SV=2	61776.2	38985	14296.5	38352.6
	841	sp|P50637|TSPO_MOUSE	Translocator protein OS=Mus musculus OX=10090 GN=Tspo PE=1 SV=1	40145.3	52774.9	18934.7	37285
	842	sp|P97457|MLRS_MOUSE	Myosin regulatory light chain 2, skeletal muscle isoform OS=Mus musculus OX=10090 GN=Mylpf PE=1 SV=3	46388.3	41154.9	24304.1	37282.4
	843	sp|P42925|PXMP2_MOUSE	Peroxisomal membrane protein 2 OS=Mus musculus OX=10090 GN=Pxmp2 PE=1 SV=2	8658.41	42807.3	59819.8	37095.1
	844	sp|B1AR13|CISD3_MOUSE	CDGSH iron-sulfur domain-containing protein 3, mitochondrial OS=Mus musculus OX=10090 GN=Cisd3 PE=1 SV=1	24552.2	13795.7	68816.6	35721.5
	845	sp|Q9D173|TOM7_MOUSE	Mitochondrial import receptor subunit TOM7 homolog OS=Mus musculus OX=10090 GN=Tomm7 PE=3 SV=1	18061.8	25745.2	58126.4	33977.8
	846	sp|P47740|AL3A2_MOUSE	Aldehyde dehydrogenase family 3 member A2 OS=Mus musculus OX=10090 GN=Aldh3a2 PE=1 SV=2	22654.8	33749.2	40081.3	32161.8
	847	sp|Q8BKF1|RPOM_MOUSE	DNA-directed RNA polymerase, mitochondrial OS=Mus musculus OX=10090 GN=Polrmt PE=1 SV=1	29248.6	30357.2	35659.3	31755
	848	sp|P17665|COX7C_MOUSE	Cytochrome c oxidase subunit 7C, mitochondrial OS=Mus musculus OX=10090 GN=Cox7c PE=1 SV=1	32303.5	30708.9	11432.5	24814.9
	849	sp|Q9CYW4|HDHD3_MOUSE	Haloacid dehalogenase-like hydrolase domain-containing protein 3 OS=Mus musculus OX=10090 GN=Hdhd3 PE=1 SV=1	34355.3	2728.76	36738.9	24607.7
	850	sp|Q5SX40|MYH1_MOUSE	Myosin-1 OS=Mus musculus OX=10090 GN=Myh1 PE=1 SV=1	26014	24399.1	22120.8	24178
	851	sp|P56393|COX7B_MOUSE	Cytochrome c oxidase subunit 7B, mitochondrial OS=Mus musculus OX=10090 GN=Cox7b PE=1 SV=1	14718.3	14256.2	15300.8	14758.4
	852	sp|Q9Z2W0|DNPEP_MOUSE	Aspartyl aminopeptidase OS=Mus musculus OX=10090 GN=Dnpep PE=1 SV=2	20800.4	18540.1	1802.69	13714.4
	853	sp|P11087|CO1A1_MOUSE	Collagen alpha-1(I) chain OS=Mus musculus OX=10090 GN=Col1a1 PE=1 SV=4	4689.38	6093.36	15720.7	8834.49
	854	sp|Q5U405|TMPSD_MOUSE	Transmembrane protease serine 13 OS=Mus musculus OX=10090 GN=Tmprss13 PE=2 SV=2	5648.29	4264.26	3002.67	4305.07
